# Supplementary material for: Identification of a Cancer Stem Cells Signature of Head and Neck Squamous Cell Carcinoma
Source: Front Genet. 2022 May 11;13:814777. doi: 10.3389/fgene.2022.814777 (PMC9132479; doi:10.3389/fgene.2022.814777)
Supplement: Supplementary file 1 [file Table1.xlsx]

## Sheet: Table S1
Gene	Control Mean value	Tumor Mean value	logFC	pValue	fdr
SPC25	1.64197	4.91099	1.58059	6.9856e-19	2.89324e-17
TMEM150B	0.185083	0.700829	1.92089	1.1154e-12	9.15405e-12
LPO	20.6092	0.136088	-7.2426	0.000116449	0.000233451
SPRR2A	1875.06	741.791	-1.33785	0.0106168	0.015461
ATP6V0D2	0.195049	0.446584	1.19509	2.26516e-08	8.46987e-08
AC023310.4	0.0324903	0.457531	3.81579	3.12601e-05	6.86479e-05
RAB32	8.96082	22.5996	1.33459	6.79235e-15	9.1707e-14
SGPP1	2.62448	5.65138	1.10657	5.79643e-11	3.40466e-10
ZNF503-AS1	0.84449	0.347892	-1.27944	1.5431e-08	5.95911e-08
AC004233.2	0.0720568	0.706556	3.2936	0.0028385	0.00455349
CTSC	11.2846	31.2642	1.47016	2.70866e-14	3.1559e-13
CH25H	8.5219	3.39041	-1.32972	6.06104e-12	4.27013e-11
BPIFB2	197.604	20.977	-3.23573	1.38723e-07	4.49376e-07
CFAP73	1.33289	0.188198	-2.82424	1.51997e-05	3.52616e-05
XXYLT1	3.50483	7.78235	1.15086	4.44193e-14	4.88695e-13
TLX2	0.0111697	0.269386	4.59201	1.51679e-15	2.39357e-14
RSPO3	1.47603	0.413022	-1.83743	5.5429e-07	1.63381e-06
MAP3K21	0.735567	1.6605	1.17469	5.68641e-08	1.96913e-07
COL8A1	0.753902	4.33283	2.52286	2.63443e-11	1.65694e-10
AC073610.1	0.202622	0.485866	1.26177	6.06733e-05	0.000127474
DHDH	0.47861	1.30853	1.45102	5.42319e-07	1.60065e-06
SKA3	1.75024	4.51572	1.36741	2.33897e-15	3.56116e-14
CGN	7.0368	2.68344	-1.39084	3.04663e-10	1.56452e-09
ARHGAP33	0.519189	1.25401	1.27222	7.15004e-08	2.4291e-07
SPINK1	0.0445752	0.42067	3.23838	9.93605e-10	4.68535e-09
UBE2C	10.3196	45.3094	2.13442	4.34665e-23	2.66315e-20
TGFB3	3.62659	8.18268	1.17396	4.05677e-08	1.4419e-07
NRBP2	2.38857	5.42165	1.18258	7.01654e-13	6.0024e-12
TREM2	3.17063	12.7207	2.00433	7.58057e-16	1.31278e-14
LHB	0.0902134	0.620794	2.7827	2.70548e-17	7.19412e-16
CYSLTR1	0.818591	0.344541	-1.24847	2.35245e-10	1.2381e-09
ENAH	6.30863	13.4228	1.08929	1.2269e-12	9.96327e-12
HIST1H2BH	1.12984	4.34368	1.9428	3.96119e-15	5.64866e-14
RRAS2	5.02394	10.6138	1.07905	2.37748e-14	2.8162e-13
ZP3	1.23849	3.40629	1.45961	7.46177e-13	6.34357e-12
HOXC6	0.0455129	0.819117	4.16972	1.0515e-23	1.43716e-20
CDKN2A	0.992967	12.6359	3.66964	9.50769e-05	0.000193686
CD79A	2.99442	10.5154	1.81216	0.0135173	0.0193378
C10orf71	6.83698	0.936366	-2.86822	0.00198091	0.0032641
MSANTD3	4.28393	10.5285	1.29729	5.58735e-22	1.11546e-19
TNNC1	275.978	29.8145	-3.21047	1.12283e-05	2.65935e-05
ASB12	1.54395	0.216493	-2.83423	1.7515e-13	1.69595e-12
TONSL	1.33929	4.83393	1.85173	1.21343e-21	1.89125e-19
DDX11-AS1	0.0716697	0.308639	2.10649	2.45633e-14	2.90187e-13
AKAP5	0.119545	0.31552	1.40018	3.03964e-11	1.88972e-10
KRT17	1047.85	3270.52	1.64209	1.14558e-12	9.35848e-12
ATP1B3-AS1	0.227037	0.985971	2.11861	6.07293e-12	4.27681e-11
TSGA10	0.572255	0.272126	-1.07238	3.13972e-07	9.625e-07
FMO6P	1.18632	0.207556	-2.51492	0.00237173	0.003858
CXCL9	8.02872	50.0131	2.63906	7.9494e-10	3.80509e-09
BCAP31P1	1.44928	0.542938	-1.41648	7.22222e-06	1.76318e-05
AL132780.2	0.192499	0.404096	1.06985	6.43471e-09	2.65579e-08
2022-09-03	0.193022	0.880173	2.18902	6.89444e-09	2.83172e-08
PSTPIP1	0.630315	1.64435	1.38337	2.49808e-12	1.90334e-11
AC008687.4	0.051915	0.391985	2.91658	7.70747e-17	1.78084e-15
P3H4	2.43753	9.68893	1.99092	2.45312e-19	1.2074e-17
YJEFN3	0.171142	0.694631	2.02106	5.89098e-08	2.03482e-07
BICDL2	16.0224	5.60453	-1.51542	1.41763e-12	1.13564e-11
C16orf74	2.66784	10.2756	1.94547	1.30057e-18	5.03456e-17
AC046185.3	0.398293	1.44574	1.85991	1.74761e-09	7.92132e-09
POFUT1	6.88339	13.9707	1.02121	7.79131e-18	2.43725e-16
AC239859.6	0.72163	1.57293	1.12412	0.000209616	0.000403003
ACVR1C	0.181533	0.520084	1.51851	5.00049e-12	3.58406e-11
DUSP14	12.1623	26.441	1.12036	3.89751e-13	3.52602e-12
WNT3A	1.03702	2.31379	1.15781	2.96193e-05	6.52866e-05
MLF1	3.45565	7.71765	1.1592	2.79144e-06	7.28743e-06
CYP3A5	3.37355	0.543186	-2.63475	2.27901e-08	8.51776e-08
HCG15	0.133331	0.336103	1.33389	4.60844e-08	1.62273e-07
MED15	7.68697	15.4484	1.00697	1.6918e-20	1.33008e-18
C20orf27	9.27098	19.9552	1.10597	2.07739e-15	3.18473e-14
RPP25	3.70424	8.17702	1.1424	7.35365e-07	2.12213e-06
IGHV4-39	30.8638	106.224	1.78313	0.0157066	0.0221629
DNMT3B	0.435918	2.55568	2.55158	4.06475e-22	8.59791e-20
AC012073.1	0.412887	1.50588	1.86679	1.37463e-20	1.11527e-18
AC008972.1	0.559227	0.187972	-1.57291	2.34504e-07	7.31252e-07
IP6K3	3.97502	1.19212	-1.73743	0.00480533	0.00741928
HAUS7	0.314931	0.728916	1.21072	9.51962e-14	9.77714e-13
PRF1	2.09189	6.35702	1.60354	5.07839e-07	1.50514e-06
SLC6A8	18.613	39.5241	1.08642	1.84004e-07	5.83713e-07
GTF2IRD2P1	0.129286	1.15823	3.16328	3.5061e-21	3.86934e-19
FTLP10	1.21508	0.226082	-2.42613	7.91173e-07	2.27028e-06
FKBP9	11.6484	30.0876	1.36904	3.24434e-18	1.11933e-16
RPL29P19	0.250221	3.84774	3.94274	3.26766e-19	1.52789e-17
MIR5188	1.38869	0.406712	-1.77165	0.000448963	0.000821288
PTX3	7.36195	1.85595	-1.98793	0.00195554	0.00322439
ENDOU	29.4133	3.27701	-3.16602	2.87071e-11	1.79097e-10
RPE65	0.104762	1.58945	3.92334	4.6093e-06	1.16003e-05
TRMT112P6	0.164798	0.397266	1.2694	1.2395e-07	4.04396e-07
FOXD3-AS1	0.230001	1.10957	2.27029	9.02373e-07	2.56549e-06
AL139352.1	0.0604198	0.342392	2.50255	8.48654e-09	3.41925e-08
FABP7	5.78549	0.158143	-5.19314	1.0292e-06	2.89578e-06
SCIN	3.32265	0.544952	-2.60813	2.72218e-13	2.54567e-12
CCDC102B	0.222838	0.4669	1.06712	6.86879e-10	3.33364e-09
ACAT1	9.51776	4.65458	-1.03197	4.96963e-09	2.09094e-08
PRDX1P1	0.0902325	0.296464	1.71614	0.000124298	0.000247759
TMEM105	0.132535	0.336452	1.34402	1.05426e-05	2.50797e-05
OLFML2A	4.11176	12.5513	1.61001	7.07073e-13	6.04294e-12
CABYR	0.451199	1.23603	1.45388	1.69145e-08	6.47011e-08
MMRN1	3.02754	0.686411	-2.141	3.52531e-12	2.59909e-11
ZG16B	1049.83	8.86612	-6.88764	1.40023e-09	6.45378e-09
AC073957.1	0.0597371	1.06709	4.15891	2.60515e-08	9.64942e-08
AC055822.1	0.377838	1.08045	1.51579	4.89332e-11	2.91174e-10
AL354877.1	0.0946818	0.424336	2.16405	4.52566e-13	4.04893e-12
TPRG1-AS1	0.514387	1.04683	1.0251	0.00374225	0.0058859
TM7SF2	18.3976	5.94342	-1.63015	2.56701e-15	3.86204e-14
MIR320A	0.0655188	0.290521	2.14866	3.52253e-06	9.03021e-06
ALDH6A1	4.41495	2.14295	-1.0428	1.61354e-10	8.746e-10
PTGS2	3.06817	10.9246	1.83213	0.00111834	0.00192172
MUC15	12.7794	3.23497	-1.982	9.06266e-17	2.04347e-15
CEP55	3.70855	16.0213	2.11106	1.43116e-22	4.70903e-20
SPON2	5.95982	13.8732	1.21896	5.07839e-07	1.50514e-06
SOWAHB	4.84096	2.20476	-1.13467	1.26952e-06	3.50642e-06
AC007497.1	0.0636521	0.223506	1.81203	2.89329e-08	1.06281e-07
LTA	0.205586	0.530779	1.36837	1.77839e-07	5.65876e-07
IL34	6.76159	2.86081	-1.24094	4.52688e-11	2.71186e-10
AC083964.1	0.410766	0.852264	1.05298	6.02027e-06	1.4867e-05
CGNL1	5.93875	0.985966	-2.59055	3.6784e-20	2.52347e-18
AC232271.1	0.114924	0.311554	1.43881	7.15848e-09	2.93137e-08
TEX29	0.200969	0.823529	2.03484	1.53926e-09	7.04523e-09
IGFBP2	27.9778	64.6836	1.20911	0.0104258	0.0152078
FOXS1	0.465341	1.4733	1.66269	2.20058e-17	6.00612e-16
SYBU	2.31355	1.06306	-1.12189	8.09903e-06	1.96428e-05
RNU7-40P	0.263601	0.606808	1.20288	2.41675e-07	7.52556e-07
PPP1R1A	7.31305	0.554798	-3.72044	2.05479e-15	3.16099e-14
CEP97	0.846069	1.70147	1.00793	6.97252e-12	4.86407e-11
H1FX	42.6515	94.002	1.1401	4.58739e-15	6.44337e-14
CFD	55.1374	11.7251	-2.23344	4.37924e-13	3.92982e-12
COL3A1	73.412	503.002	2.77648	5.46142e-16	9.77226e-15
AC012065.3	0.0930686	0.754211	3.0186	8.379e-15	1.10526e-13
LINC01554	0.968783	0.140557	-2.78502	0.000710727	0.00126535
PCDHB9	0.243048	0.758745	1.64238	2.2987e-11	1.46339e-10
ASPHD2	1.06922	2.50445	1.22793	8.31176e-14	8.61128e-13
AL357033.4	5.17993	1.63802	-1.66098	4.47378e-12	3.23262e-11
JAK3	1.26539	2.95154	1.22189	1.91094e-08	7.23493e-08
FJX1	3.71322	10.1091	1.44491	5.39024e-14	5.82211e-13
AC026250.1	0.103905	0.339135	1.70659	1.00678e-17	3.05786e-16
KLF7	1.89036	6.59439	1.80258	3.08582e-19	1.4621e-17
SNORA3B	0.151089	0.39476	1.38558	2.46753e-05	5.5218e-05
GPR132	0.643579	1.4462	1.16808	4.84546e-09	2.04353e-08
FSCN1	50.3322	189.526	1.91284	2.81002e-21	3.31114e-19
SLC35F3	0.664273	1.40888	1.0847	0.0217222	0.0298384
CLEC12A	0.161491	0.755783	2.22652	4.57458e-12	3.29875e-11
FNDC3B	3.2793	8.7004	1.4077	3.06481e-15	4.48933e-14
TMPRSS11A	39.2097	11.5526	-1.76299	9.65882e-06	2.31229e-05
PSORS1C3	0.240881	0.69736	1.53358	0.000112205	0.000225783
AC092115.3	0.112525	0.309791	1.46105	3.30816e-06	8.5274e-06
RNF150	2.20426	0.784177	-1.49104	1.73629e-09	7.88207e-09
HOTAIR	0.0165374	0.297338	4.1683	3.44557e-17	8.74313e-16
SPTLC1P4	0.0496581	0.378818	2.9314	3.41046e-05	7.45901e-05
VGLL2	1.68727	0.27478	-2.61834	1.06122e-05	2.52353e-05
AL359182.1	0.253706	0.51575	1.02352	0.000269183	0.000508866
CYP2D7	0.116679	0.29491	1.33773	3.14846e-07	9.65014e-07
TMEM88B	0.0495244	0.373182	2.91367	9.83633e-07	2.77548e-06
HAVCR2	1.50338	3.48274	1.21201	1.07961e-08	4.27416e-08
GNRH1	0.181766	0.461192	1.34329	5.60395e-07	1.64989e-06
HLA-C	234.018	553.73	1.24257	2.38792e-12	1.82725e-11
LINC00926	0.128631	0.300249	1.22292	0.000238302	0.000454016
FERMT1	11.0631	27.7749	1.32802	4.96356e-12	3.55902e-11
HK3	0.491037	1.92296	1.96943	6.21913e-11	3.623e-10
SNHG1	4.93057	11.5441	1.22733	2.19713e-10	1.16152e-09
GBP6	183.281	38.8894	-2.23661	5.02952e-06	1.25653e-05
AC092614.1	0.118819	0.285712	1.2658	6.23414e-09	2.58087e-08
AC008105.1	0.120269	0.269642	1.16478	9.80128e-05	0.000199324
LTBP1	6.8236	26.0482	1.93258	1.97308e-13	1.89399e-12
LINC02407	0.0697572	0.371818	2.41418	9.47834e-07	2.68384e-06
ANKRD53	0.374395	0.186148	-1.00811	0.022768	0.0311618
LFNG	4.84713	11.6519	1.26537	3.5365e-08	1.27535e-07
AC106900.2	0.600665	1.20856	1.00866	9.42534e-06	2.25995e-05
PLEKHS1	4.64546	0.49514	-3.22991	0.00679599	0.0102314
PRNP	58.0935	142.186	1.29133	3.87895e-15	5.55368e-14
C4orf46	1.47105	3.10059	1.0757	4.7139e-16	8.57284e-15
SULT2B1	65.4076	25.9868	-1.33168	3.03639e-07	9.32112e-07
AC019117.1	0.0913943	0.26171	1.51779	1.42995e-07	4.61869e-07
ICOS	0.431255	1.44242	1.74187	3.43154e-11	2.11048e-10
LRRC69	0.0798525	0.221089	1.46921	2.83683e-09	1.24518e-08
NR4A1	24.7417	7.63376	-1.69648	3.37337e-06	8.68289e-06
HIST1H3G	0.0842698	0.656585	2.9619	2.92948e-18	1.03894e-16
AL391427.1	0.0848374	0.565771	2.73745	2.78033e-05	6.15972e-05
AL513327.1	0.0919336	0.282498	1.61957	1.19008e-12	9.69973e-12
NCF1	0.455357	0.941577	1.04808	0.00012266	0.000244851
COX6A2	134.323	11.0015	-3.60994	0.000408124	0.000751002
RBPMS	3.97205	1.97635	-1.00704	1.89316e-06	5.06898e-06
RNU6-548P	0.0226735	0.215858	3.25101	3.48288e-08	1.25755e-07
MT4	5.08194	0.986258	-2.36534	0.00923003	0.0135783
HIST1H1C	39.1341	85.8966	1.13418	0.000389336	0.000718501
CSTB	1186.87	401.581	-1.5634	5.18302e-06	1.29125e-05
AC069224.1	0.423564	0.203436	-1.058	9.75226e-06	2.33368e-05
NUAK1	1.91667	4.49886	1.23095	7.40541e-08	2.50579e-07
LINC01063	0.179517	0.562511	1.64776	5.69281e-06	1.41093e-05
AMY2B	0.754113	0.200591	-1.91052	0.000708587	0.00126167
COL24A1	0.0727663	0.26608	1.87052	2.70512e-10	1.4054e-09
PTGIS	3.71728	1.19662	-1.63529	3.4481e-05	7.53485e-05
NETO2	1.12345	5.06536	2.17273	8.68026e-23	3.3115e-20
SCGB3A2	26.3671	0.397095	-6.05311	0.00455352	0.00705811
LINC01980	0.288141	2.66112	3.20719	4.17413e-09	1.77813e-08
AL049629.1	1.05949	0.447319	-1.24399	1.10891e-09	5.19322e-09
FMO9P	1.15781	0.148873	-2.95924	2.2152e-07	6.9344e-07
AC091170.1	0.011432	0.222251	4.28104	5.86742e-09	2.44082e-08
AC245884.8	0.105529	0.271943	1.36566	3.9767e-08	1.41628e-07
FNDC5	12.1986	0.679384	-4.16634	5.32907e-08	1.85226e-07
KRT13	9221.81	806.603	-3.51512	3.12771e-11	1.9377e-10
MIR7111	0.383103	0.996983	1.37984	1.04624e-05	2.49023e-05
AP001271.1	0.0708365	0.240767	1.76507	0.0260667	0.0352905
BGN	64.3718	211.755	1.71789	6.87058e-12	4.7986e-11
AC004461.1	0.0868296	0.246039	1.50263	8.02375e-06	1.94709e-05
MAMDC2	3.55855	1.30687	-1.44517	3.02603e-10	1.55529e-09
P4HA1	6.86003	21.9575	1.67843	4.10722e-19	1.87121e-17
COL10A1	0.209067	9.69785	5.53563	9.12532e-22	1.55903e-19
CHPF	21.2135	51.2281	1.27195	3.03537e-14	3.48401e-13
SPARC	67.4377	298.269	2.14499	1.44125e-15	2.30289e-14
CENPJ	0.869994	1.94056	1.1574	1.64985e-11	1.07655e-10
DUSP5	52.2295	21.083	-1.30878	4.78097e-07	1.42244e-06
TMEM138	1.99603	4.02411	1.01154	3.84758e-17	9.61516e-16
PLAC8	13.2512	4.38385	-1.59585	0.00186056	0.00308093
FBXO2	4.77839	12.9318	1.43632	7.05665e-05	0.000146818
FLG	4.90605	1.75828	-1.4804	0.0156389	0.0220743
ABHD11-AS1	3.21334	0.786431	-2.03068	9.3783e-10	4.44831e-09
PFN1P1	0.536519	1.1254	1.06874	1.33853e-06	3.68214e-06
AC040169.3	0.221502	0.497977	1.16876	6.85135e-09	2.81468e-08
RORC	4.24119	0.620652	-2.77261	5.12764e-20	3.2891e-18
MIR4477B	0.807534	2.04998	1.34402	2.23407e-06	5.92285e-06
SULT1E1	0.643842	2.42015	1.91032	0.00231475	0.00377014
DKK4	1.42177	0.397059	-1.84026	3.90834e-10	1.97282e-09
AC008764.6	0.125314	0.315678	1.3329	6.17432e-10	3.0172e-09
ULBP1	0.137563	1.01386	2.8817	1.93575e-10	1.03598e-09
NANOS3	0.129662	0.318699	1.29744	7.62484e-08	2.57175e-07
TAGLN3	0.249868	0.769008	1.62183	0.00243303	0.00394832
THSD4	6.19497	2.27486	-1.44532	5.10527e-11	3.02974e-10
AC110749.1	0.253794	0.538858	1.08625	2.01266e-07	6.34283e-07
LINC01338	0.0126257	0.221389	4.13215	1.75355e-12	1.38047e-11
SPAG17	1.41848	0.559129	-1.34309	6.01443e-05	0.000126407
AL645929.1	1.55852	3.2398	1.05573	1.81228e-05	4.14475e-05
LPIN1	4.69479	1.86962	-1.32831	7.69466e-13	6.52284e-12
AC113404.3	0.381124	0.776289	1.02633	2.2013e-06	5.8398e-06
TNC	24.2456	116.102	2.2596	2.65337e-11	1.66826e-10
FAXDC2	3.05287	0.851643	-1.84184	1.11741e-05	2.64792e-05
SLC25A34	3.34969	0.538827	-2.63613	1.14771e-06	3.19782e-06
MELK	2.94161	11.1938	1.92802	4.25962e-20	2.83464e-18
CD7	2.08308	5.11251	1.29531	1.58445e-06	4.2981e-06
IGSF3	12.7462	26.1643	1.03753	1.07458e-11	7.2487e-11
PIGCP1	1.25568	2.5486	1.02124	4.98524e-09	2.09701e-08
DMD	2.97329	0.981095	-1.5996	0.00031333	0.000586704
AC008708.1	0.0367475	0.253416	2.78579	0.00640382	0.00969191
BOP1	14.295	34.5769	1.27429	2.93767e-17	7.67597e-16
HAPLN1	0.0509043	0.439235	3.10913	3.02734e-19	1.43828e-17
ROR1	1.11168	0.518047	-1.10159	1.40371e-06	3.84597e-06
AC024592.2	1.38161	0.219055	-2.65698	3.00826e-10	1.5475e-09
MIR196A1	0.0147804	0.792082	5.74389	1.36226e-08	5.31038e-08
TRAV8-6	0.213932	0.472435	1.14296	0.0021319	0.00349636
SOX17	1.30006	0.540799	-1.26542	0.025128	0.0341185
RPL22P2	0.129948	0.353413	1.44342	0.000162122	0.000317385
MIF	27.4309	57.2601	1.06173	1.38569e-12	1.11508e-11
GOLGA7B	1.79505	4.87637	1.44178	2.70665e-06	7.07961e-06
AP002807.1	0.237386	0.729698	1.62006	2.5357e-10	1.32279e-09
C1orf112	0.638721	1.78386	1.48174	1.9303e-19	1.0058e-17
ATP2A1	148.538	6.66592	-4.47789	0.0350384	0.0462494
SYTL5	1.50361	0.704821	-1.0931	1.01455e-08	4.0381e-08
CBWD4P	0.189361	0.586013	1.6298	8.57796e-10	4.08944e-09
SOX12	1.87745	6.38236	1.76532	2.97016e-19	1.41865e-17
RDH16	0.523879	2.22324	2.08535	6.97252e-12	4.86407e-11
LILRA6	0.161937	0.447044	1.46499	9.77673e-09	3.90366e-08
CENPA	1.45021	6.351	2.13073	4.93087e-23	2.78942e-20
HOXD9	0.833138	3.31845	1.99388	1.6133e-18	6.07313e-17
PLXNA1	6.997	21.1372	1.59498	3.95507e-21	4.20801e-19
AC023157.2	0.0823119	0.433905	2.39821	9.39764e-06	2.25462e-05
MATN3	0.16877	1.26543	2.90649	9.47843e-16	1.60088e-14
FCGR3B	0.344779	0.763134	1.14626	0.000277348	0.000523247
CEP19	1.32438	2.78622	1.07299	1.90374e-07	6.01879e-07
CTSV	4.90543	20.1072	2.03526	2.88914e-15	4.25657e-14
ELOBP2	0.133699	0.91088	2.76827	7.0065e-09	2.87376e-08
CASC10	0.319681	0.815086	1.35032	5.75574e-11	3.383e-10
PPP1R18	10.3879	27.1867	1.388	1.86729e-20	1.42395e-18
BMP8B	0.542372	1.35365	1.3195	6.00414e-11	3.51389e-10
SAC3D1	4.08508	9.86686	1.27223	7.86305e-17	1.80972e-15
HIST1H4H	1.77957	5.7837	1.70047	4.40615e-09	1.87114e-08
TCEAL2	2.52279	0.382507	-2.72146	1.29936e-14	1.63275e-13
ZNF662	0.839536	0.374245	-1.16561	1.65889e-13	1.6142e-12
NUCB2	16.1907	4.90253	-1.72357	5.64846e-18	1.84829e-16
AC004704.1	0.025078	0.463826	4.20909	7.37602e-07	2.12824e-06
TMEM145	0.059582	0.230443	1.95146	9.10253e-05	0.000185944
CAPN9	0.94237	0.172288	-2.45147	2.56961e-05	5.73362e-05
C10orf55	0.289616	1.03716	1.84043	2.49644e-16	4.93951e-15
MEX3B	0.443558	1.05357	1.24809	9.36952e-07	2.65557e-06
C6orf10	0.041694	0.348965	3.06517	4.46084e-12	3.22721e-11
LINC02561	0.0603844	0.647961	3.42366	3.04335e-11	1.89137e-10
CALHM5	0.340434	0.826586	1.27979	1.16555e-09	5.43558e-09
ITM2A	15.517	4.07935	-1.92744	9.64429e-17	2.1609e-15
POU5F1	0.239841	0.769016	1.68093	5.71533e-11	3.3637e-10
IGLV3-1	16.349	62.4222	1.93286	0.00934263	0.0137305
AC092032.1	0.0938337	0.252249	1.42667	9.30485e-07	2.63977e-06
RN7SL3	0.746166	1.60704	1.10683	9.19495e-07	2.61109e-06
HM13-IT1	0.281683	0.642618	1.18989	3.23245e-08	1.17558e-07
SLC25A36	2.73459	5.89457	1.10806	9.1475e-14	9.41673e-13
AC073585.1	0.0711723	0.449135	2.65776	1.40572e-12	1.1301e-11
MCRIP2P1	0.0264907	0.402588	3.92574	7.80655e-15	1.03358e-13
MARVELD1	7.99461	24.7046	1.62768	5.01073e-18	1.66102e-16
LMOD1	6.83009	1.4796	-2.2067	1.03167e-06	2.90042e-06
LINC01614	0.0335774	2.2251	6.05024	1.34427e-19	7.23785e-18
HMGA1P2	0.17247	0.360581	1.06398	1.2789e-06	3.53068e-06
AC025244.1	0.0353349	0.349668	3.30682	8.21936e-06	1.98994e-05
LINC00941	0.0707663	1.36064	4.26507	3.57182e-20	2.48879e-18
PODNL1	1.27278	3.03887	1.25555	2.91897e-08	1.07113e-07
AK7	1.26266	0.306489	-2.04256	1.74486e-05	4.00242e-05
CGB7	0.0638061	0.273497	2.09976	1.14444e-15	1.88981e-14
TMEM92	0.573471	1.6253	1.50292	1.61274e-12	1.27982e-11
ITPR3	9.4939	21.8837	1.20478	4.73239e-13	4.21268e-12
A2ML1	155.497	40.5032	-1.94078	2.17871e-06	5.7873e-06
CHST3	4.82217	9.82653	1.027	1.81239e-11	1.17313e-10
P3H1	1.92122	7.48476	1.96193	4.59696e-21	4.72132e-19
FGFR4	0.397696	1.48083	1.89667	5.97218e-12	4.22259e-11
FAM92A1P1	0.103795	0.291311	1.48882	2.5567e-13	2.40372e-12
LINC00174	0.472898	2.04291	2.11103	1.65166e-15	2.58334e-14
LPCAT1	3.7294	13.3769	1.84273	3.33427e-21	3.74957e-19
AL137186.2	0.155669	0.321706	1.04726	1.48369e-12	1.18216e-11
ABCD1	2.14422	5.23752	1.28843	2.53776e-14	2.98023e-13
AMH	0.0801456	0.614011	2.93757	1.88316e-06	5.0464e-06
MTMR11	1.27762	2.67667	1.06697	2.75009e-11	1.7248e-10
NLRP10	0.0761472	0.508388	2.73907	7.34595e-09	3.00122e-08
ZBTB8OSP2	0.0962126	0.215454	1.16308	0.021908	0.0300758
LINC00491	0.328538	1.6576	2.33497	7.10509e-11	4.10147e-10
FOXD1	0.706298	3.31377	2.23013	6.81951e-17	1.59224e-15
NCS1	7.22467	16.124	1.15821	6.42498e-18	2.07185e-16
NEMP1	1.76673	5.9341	1.74795	1.18128e-19	6.53863e-18
MIR3942	0.100059	0.271207	1.43855	0.000116944	0.000234415
HOXD8	0.5921	1.84417	1.63906	1.08214e-16	2.38258e-15
SEMA7A	1.75249	4.80218	1.45429	1.08996e-13	1.10539e-12
STX1A	0.506505	1.99351	1.97667	2.90736e-20	2.07462e-18
HIST1H4J	0.153792	0.358998	1.223	3.73062e-09	1.60459e-08
AL139161.1	0.11093	0.299842	1.43455	4.93477e-05	0.000105221
THBS2	9.04251	34.3415	1.92516	2.58805e-10	1.34852e-09
HIST1H2BK	22.7212	83.1207	1.87117	1.04449e-16	2.31691e-15
KRT23	47.5811	13.2696	-1.84227	4.52689e-11	2.71186e-10
OPN3	1.30458	2.74677	1.07415	1.98979e-09	8.93468e-09
C10orf91	0.171447	0.815795	2.25044	3.55593e-11	2.17718e-10
DNM3OS	0.204212	0.577853	1.50063	1.02896e-05	2.45207e-05
SEMA6D	0.396601	0.957155	1.27106	0.00536228	0.00820999
HP	1.54496	0.161778	-3.25548	6.59892e-11	3.83294e-10
BGLAP	0.16628	0.362783	1.12549	3.18371e-09	1.38444e-08
IKZF3	0.639892	1.73368	1.43794	0.00199759	0.00328945
RNF225	3.16078	1.01896	-1.63318	6.24672e-07	1.82763e-06
NCBP2-AS1	0.0567875	0.2179	1.94002	1.46587e-09	6.73184e-09
AL359636.2	0.0534707	0.247023	2.20783	1.30032e-06	3.58592e-06
CENPE	0.906813	2.72441	1.58707	1.77338e-16	3.67243e-15
FAM219A	2.89175	6.3077	1.12517	2.79684e-16	5.44296e-15
HOXA10-AS	0.0187128	0.281762	3.91238	1.326e-20	1.09076e-18
L3HYPDH	0.880029	2.23889	1.34716	4.44131e-17	1.08546e-15
SNAPC1	3.11675	7.44848	1.2569	2.3991e-15	3.63404e-14
CA6	59.1933	0.0993372	-9.21888	1.42758e-05	3.32355e-05
BICD1	0.399943	1.33935	1.74367	9.8106e-19	3.89966e-17
CBLN2	0.133357	0.366145	1.45712	0.0266035	0.0359297
LINC01410	0.242507	0.668805	1.46356	1.48513e-13	1.46599e-12
ZC3H12D	0.118495	0.347722	1.55311	9.69384e-10	4.58329e-09
CDK2	4.92338	11.3506	1.20504	2.14518e-19	1.09214e-17
MUC4	10.6127	3.16394	-1.746	4.72036e-05	0.000101013
SMC4	4.15187	10.2994	1.31072	2.82994e-11	1.7674e-10
RNU6-167P	0.937485	0.335045	-1.48444	2.94304e-05	6.49024e-05
HIST1H2BE	0.106475	0.432189	2.02116	3.84336e-11	2.33946e-10
FANCB	0.218792	0.78982	1.85196	4.3287e-21	4.47164e-19
TESMIN	0.343486	0.90667	1.40033	0.000115503	0.000231685
SNHG12	1.6385	3.61804	1.14283	2.25923e-06	5.98242e-06
AC009950.1	0.125552	0.277406	1.14372	8.74168e-09	3.51646e-08
TPCN2	1.699	4.4253	1.38109	4.02063e-13	3.63555e-12
ENTR1	6.59647	13.5843	1.04217	7.6497e-18	2.39717e-16
DLGAP3	0.0708391	0.356064	2.32952	3.08824e-10	1.5836e-09
CYP2D6	0.139475	0.282495	1.01822	0.00105573	0.00182226
C19orf84	0.0435327	0.329898	2.92185	2.03959e-10	1.08534e-09
ACTL8	0.027796	1.1132	5.32369	8.17636e-06	1.98151e-05
AC092718.4	3.92434	9.87137	1.3308	5.86027e-17	1.39953e-15
SHISAL2A	0.0766035	0.254707	1.73336	8.71859e-08	2.9097e-07
H2AFX	19.9992	41.6892	1.05973	3.40718e-11	2.09767e-10
SLC39A14	6.15546	12.4539	1.01666	5.93197e-10	2.90516e-09
AC004908.2	0.170382	0.378643	1.15207	8.97561e-08	2.98597e-07
PPM1N	0.362969	0.801586	1.14301	9.52134e-07	2.69473e-06
DUSP5P1	0.0242369	0.268565	3.47	2.16171e-14	2.58997e-13
CLDN3	15.1035	4.8277	-1.64548	0.0138259	0.0197411
ABLIM3	5.0826	2.35991	-1.10684	1.5641e-05	3.61909e-05
MFSD6L	1.47579	0.278501	-2.40573	1.94487e-12	1.51696e-11
LEXM	2.85155	0.709961	-2.00593	1.28644e-06	3.54985e-06
IKZF2	4.07748	1.34926	-1.59551	1.91918e-12	1.4989e-11
RPLP0P2	0.572092	1.42133	1.31293	2.37889e-15	3.61266e-14
MT-ND1	3831.39	1687.98	-1.18257	1.94616e-08	7.35418e-08
LMNB1	8.34116	18.4408	1.14458	3.08824e-10	1.5836e-09
HMX1	0.052696	0.430561	3.03045	8.54269e-05	0.000175172
LINC00680	0.794577	1.63093	1.03743	2.19821e-12	1.69155e-11
PSCA	77.5199	11.1033	-2.80357	3.61761e-09	1.559e-08
KLK9	0.307777	0.708933	1.20376	0.00134217	0.00227771
KIF3C	0.936146	3.83096	2.0329	5.8201e-20	3.65411e-18
MIR93	0.202185	0.496541	1.29624	0.00587336	0.00893628
PADI2	29.2887	4.45195	-2.71784	7.71646e-09	3.13457e-08
BX322234.2	0.0072705	0.573698	6.30209	3.27753e-13	3.00181e-12
MAGEA11	0.0209421	2.36972	6.82216	0.00345641	0.00546968
IGF2BP1	0.0139808	1.1789	6.39785	6.04273e-20	3.76727e-18
AC099487.1	0.0669384	0.433115	2.69384	7.78177e-13	6.59353e-12
FBXO39	0.0792301	0.334734	2.07889	2.43462e-11	1.54329e-10
TMEM52B	0.07571	0.452972	2.58087	1.87061e-08	7.10649e-08
SLC15A3	1.99536	8.46891	2.08552	1.69205e-17	4.76454e-16
DEPDC1B	0.893436	3.35897	1.91058	4.17717e-20	2.79022e-18
CLEC4A	1.07801	2.16454	1.00569	8.41948e-08	2.81675e-07
SLC2A1-AS1	0.153508	0.447372	1.54316	5.58785e-12	3.97458e-11
ACTRT3	0.699864	1.4805	1.08094	1.18105e-12	9.63937e-12
IGKV3-15	26.2383	78.0492	1.57271	0.0208053	0.0286543
STOML3	1.71748	0.0854493	-4.32908	1.81447e-05	4.14923e-05
MTCL1	0.907229	2.13162	1.23241	2.06593e-10	1.09837e-09
ELF4	6.39401	16.9812	1.40914	7.4633e-19	3.05548e-17
SEM1	5.16264	10.4311	1.0147	1.54503e-13	1.51837e-12
IGSF10	1.04391	0.319728	-1.70708	4.7906e-11	2.8554e-10
EGLN3	3.91961	9.6523	1.30016	1.29146e-05	3.02728e-05
AC131157.1	0.0777589	0.539155	2.79362	4.90913e-13	4.35474e-12
AC133644.2	0.149678	0.31166	1.05811	3.29504e-06	8.49976e-06
DAGLA	1.53738	0.693748	-1.14799	7.94289e-08	2.66886e-07
ZNF697	0.732942	1.73071	1.23959	1.46181e-13	1.44538e-12
TMEM45B	23.0686	9.24179	-1.31969	3.57176e-09	1.54186e-08
BAG2	0.648999	1.66275	1.35728	1.02191e-10	5.74235e-10
AC083862.2	0.20388	0.563109	1.4657	2.17324e-14	2.60028e-13
AL391069.2	0.360726	0.752168	1.06015	1.54429e-09	7.06642e-09
TFEC	0.145976	0.407853	1.48232	1.07415e-07	3.52977e-07
PTHLH	5.66047	63.9377	3.49767	1.92113e-17	5.30865e-16
SNORD46	0.434708	1.02553	1.23825	4.74584e-06	1.19119e-05
AC008972.2	1.5487	0.609854	-1.34452	5.35427e-05	0.000113499
AC145343.1	0.143823	0.351688	1.29	8.53797e-07	2.43738e-06
TNNT2	0.666735	1.43829	1.10916	0.00631872	0.0095729
AL049870.3	0.105686	0.886171	3.0678	0.0380224	0.0498585
RF00422	0.111274	0.254462	1.19334	1.748e-06	4.71227e-06
AC018641.1	0.0280138	0.351228	3.6482	4.56807e-17	1.11185e-15
TRNP1	30.9296	6.9939	-2.14482	7.27664e-08	2.46645e-07
TICRR	0.861677	2.10349	1.28756	1.25844e-10	6.94627e-10
FAM96AP2	0.248988	1.55803	2.64557	1.20561e-05	2.84216e-05
COL4A1	8.9076	57.0142	2.67821	2.985e-21	3.46651e-19
RNU6-850P	0.194395	0.524685	1.43246	0.000151272	0.000297423
AC124944.3	0.0656396	0.231011	1.81532	1.07715e-09	5.05248e-09
CDNF	1.60945	0.407992	-1.97996	1.02273e-13	1.04316e-12
HHIPL1	0.214913	0.578624	1.42887	4.18796e-09	1.78189e-08
ERN2	2.0667	0.437537	-2.23985	0.0212259	0.0291951
CD19	0.213965	0.75698	1.82288	0.000613216	0.00110235
FNDC1	1.23905	5.50592	2.15174	1.76446e-10	9.50602e-10
SPRR3	3671.18	434.826	-3.07773	1.96417e-09	8.83528e-09
AC105446.1	0.57098	1.19339	1.06355	7.78236e-12	5.3933e-11
AP005264.5	0.111764	0.285455	1.35281	1.78745e-06	4.80549e-06
SMAD9	1.06056	0.491051	-1.11089	0.000532026	0.000964202
C2orf27A	0.504232	1.21837	1.27279	9.64245e-16	1.62704e-14
IFNWP19	1.25568	3.56583	1.50576	0.000389121	0.000718403
SNORD60	0.487192	2.0302	2.05906	1.92161e-11	1.23976e-10
FHL5	0.736369	0.300053	-1.29521	0.000330232	0.000615774
AP001432.1	0.128237	0.329048	1.35949	2.37448e-09	1.05369e-08
ATAD2	2.7953	10.013	1.84079	1.34768e-20	1.09842e-18
RSPH1	4.89186	0.204343	-4.58132	7.98925e-08	2.68345e-07
SGIP1	0.0945194	0.355007	1.90916	6.91435e-14	7.3084e-13
TUBAP2	0.219008	0.440467	1.00805	5.7823e-09	2.40947e-08
PLCXD2	0.219874	1.13586	2.36903	9.83212e-07	2.77473e-06
ZNF695	0.0494514	0.258924	2.38844	2.0581e-07	6.46883e-07
AL390729.2	0.0766678	0.325069	2.08405	4.27423e-05	9.21768e-05
AC106028.3	0.0897873	0.216448	1.26944	4.44707e-10	2.22956e-09
DOK3	0.63492	1.59992	1.33335	1.53461e-11	1.00468e-10
AC078802.1	0.128412	0.270403	1.07433	0.00215088	0.00352345
LTF	960.968	35.2475	-4.7689	2.0696e-12	1.60299e-11
GPR153	5.56877	15.2748	1.45572	4.91931e-13	4.36159e-12
OLFM2	6.09121	12.965	1.08982	7.2342e-08	2.45441e-07
MT3	0.745127	0.213816	-1.80112	1.4831e-06	4.04852e-06
LINC02158	0.127328	0.413913	1.70077	7.36999e-05	0.000152801
SLC25A23	21.999	9.50769	-1.21027	6.80437e-14	7.20072e-13
PCOLCE2	2.33901	1.16379	-1.00707	0.000626435	0.00112418
PDCD1LG2	0.746026	3.39041	2.18416	3.25819e-13	2.98564e-12
CDR2L	3.10122	8.14007	1.39221	1.06956e-12	8.8185e-12
FXYD1	3.61234	0.534773	-2.75594	8.16245e-09	3.30215e-08
LYPD6B	1.19182	2.46095	1.04605	1.29146e-05	3.02728e-05
LINC01376	0.144884	0.306703	1.08194	2.80581e-06	7.32066e-06
MYO3B	0.130451	0.535203	2.03658	0.000104595	0.000211789
TUBB3	0.365391	1.47999	2.01807	5.33297e-15	7.37977e-14
EMP3	11.1931	28.2669	1.33651	7.40463e-13	6.30405e-12
COX7A1	60.4928	7.26737	-3.05726	1.15034e-09	5.36746e-09
MYBPHL	0.0865468	0.259138	1.58217	0.000693402	0.00123773
FPR2	0.137638	0.446295	1.69712	5.61878e-07	1.65398e-06
MT1DP	0.366664	0.782341	1.09334	0.000727076	0.00129174
TNNT3	194.876	32.2088	-2.59703	0.000517644	0.000938903
AC006128.1	0.211201	0.592059	1.48713	2.95428e-08	1.08208e-07
POLE2	1.1113	2.90655	1.38706	5.32151e-16	9.55076e-15
DDX12P	0.270091	1.02965	1.93064	3.48453e-14	3.94854e-13
DSC1	3.27344	7.08612	1.11419	0.00197644	0.00325707
DERL3	2.87679	5.91446	1.03979	6.6916e-05	0.000139664
AL121983.2	0.0726539	0.220385	1.60091	4.17987e-13	3.76612e-12
SVIL2P	0.58099	0.288373	-1.01057	0.00550306	0.00841104
AL157871.3	0.0755135	0.237347	1.65219	4.98314e-05	0.000106138
NID1	3.89453	18.0098	2.20926	1.06309e-14	1.35697e-13
SYNM	14.397	3.50911	-2.03659	0.00384399	0.00603251
LILRB2	0.970748	2.05251	1.08022	6.98456e-08	2.3788e-07
COL6A2	46.5983	161.857	1.79637	8.90204e-13	7.43287e-12
DUOXA2	5.78081	2.70558	-1.09533	0.00788117	0.0117349
TRIP10	37.3068	18.107	-1.04289	1.20752e-11	8.05379e-11
AC011461.1	0.0926651	0.294431	1.66783	6.9185e-09	2.84095e-08
DDX60	3.57028	12.9398	1.85771	1.7661e-12	1.3885e-11
F10	1.58844	0.38318	-2.05152	1.17419e-10	6.52788e-10
MIR320E	0.259612	0.578317	1.1555	3.06221e-05	6.7355e-05
IGHJ3P	1.15696	3.68728	1.67221	0.0196925	0.0272314
JPH2	5.53808	1.4172	-1.96634	0.000362269	0.00067225
AC100812.1	0.087709	0.209922	1.25906	6.22696e-07	1.82214e-06
NLRP3P1	0.0504664	0.35194	2.80193	9.38366e-17	2.11049e-15
SVIL	32.7892	14.1937	-1.20796	0.000270634	0.000511339
FOLR3	0.215091	2.62358	3.60851	2.75851e-14	3.20852e-13
BEST3	1.35547	0.329304	-2.0413	0.0147175	0.0208883
PDXP	0.151483	0.339454	1.16406	1.60063e-09	7.3186e-09
AC090607.2	0.174388	0.366451	1.07132	2.90784e-06	7.56624e-06
SLFN11	2.12736	4.70182	1.14415	1.87633e-08	7.12365e-08
FOXF2	1.0538	3.92892	1.89854	3.05191e-16	5.89416e-15
ITGB4	49.2556	139.763	1.50463	5.31184e-17	1.27542e-15
IGF2BP2	2.95327	17.7756	2.58952	6.60461e-18	2.12208e-16
NEIL3	0.555704	1.94673	1.80867	7.32297e-17	1.69862e-15
ACAN	0.0928972	0.359012	1.95032	4.44193e-14	4.88695e-13
SHISAL1	0.369932	2.24919	2.60408	5.44012e-11	3.21771e-10
RTN4R	0.847926	3.3349	1.97563	9.71506e-21	8.63086e-19
NAT14	2.14976	5.50439	1.35641	9.98584e-14	1.02088e-12
ANKRD19P	0.161377	0.498023	1.62578	2.71099e-11	1.70088e-10
SLC34A2	28.3571	3.2178	-3.13957	1.71799e-05	3.94843e-05
FAM174B	3.80819	1.52713	-1.31828	4.54188e-08	1.60119e-07
FADS6	1.75976	0.584519	-1.59006	0.000360755	0.000669721
ADAMTSL3	0.534721	0.228248	-1.22818	1.24777e-07	4.06945e-07
LINC01876	0.146243	0.301345	1.04305	0.0171558	0.0240095
EME1	0.347172	1.69046	2.2837	3.63454e-23	2.3918e-20
DEPDC7	1.02438	2.33979	1.19163	7.89425e-11	4.51303e-10
KRT75	11.6098	35.8727	1.62754	0.000144862	0.000285767
SIGLEC1	0.792436	1.77183	1.16087	4.36894e-06	1.1047e-05
C1orf210	8.91456	4.0926	-1.12314	7.29165e-13	6.22277e-12
ACACB	2.1213	0.587728	-1.85173	8.08306e-08	2.71185e-07
AC122694.1	0.0575116	0.220764	1.94058	6.45235e-10	3.14441e-09
IDO1	3.36227	17.1276	2.34882	1.75901e-09	7.96688e-09
AC010542.5	0.460628	1.01699	1.14263	8.97595e-07	2.5538e-06
TRIM9	0.150748	0.335263	1.15316	0.000109213	0.00022026
NCCRP1	179.368	47.9166	-1.90432	2.66684e-08	9.85329e-08
IGKJ5	1.30023	4.6264	1.83112	0.00220356	0.00360325
AC022211.3	0.202045	0.594639	1.55734	7.72839e-12	5.3598e-11
PCDHGB2	0.250763	0.695665	1.47207	0.0219947	0.0301847
CDT1	3.2104	11.2665	1.81122	2.22904e-19	1.12197e-17
RNA5SP530	0.131491	0.4049	1.6226	0.000177361	0.000344917
AP005482.1	0.0927858	0.687154	2.88866	4.4462e-07	1.32907e-06
AC122685.1	0.0821069	1.5852	4.27102	4.94325e-08	1.72999e-07
PKIA	15.548	2.77139	-2.48805	4.33113e-08	1.53359e-07
SLC16A6	4.06273	1.12067	-1.85808	3.06736e-10	1.57381e-09
SP9	0.0281926	0.322363	3.5153	4.22338e-09	1.7961e-08
NRSN2	4.63462	10.1657	1.13318	3.49911e-12	2.5862e-11
ZFHX4	0.230661	0.570024	1.30525	0.00157184	0.00262931
IGHV3-7	1.27389	2.66892	1.06702	0.0282196	0.0379536
MGLL	24.4331	7.55914	-1.69254	2.50054e-19	1.22396e-17
GALNT12	7.57067	2.76434	-1.45348	6.42963e-12	4.50835e-11
LINC01546	0.0978053	0.23175	1.24459	0.000374832	0.000693897
LINC02195	0.282558	1.38996	2.29843	3.05516e-12	2.28276e-11
GAP43	0.371055	1.03159	1.47516	0.026314	0.0355769
AUNIP	0.686556	2.81596	2.03618	3.20269e-23	2.34938e-20
AC023157.3	1.28434	2.7854	1.11686	0.00166514	0.0027757
RAD21	20.9347	42.1897	1.01099	1.31283e-18	5.07096e-17
PSPHP1	5.92568	20.3176	1.77768	0.00876507	0.0129501
MUC20P1	2.30159	1.12067	-1.03826	3.49501e-05	7.63078e-05
APOL4	2.2246	4.45083	1.00053	0.000708587	0.00126167
SLC16A9	6.87128	3.32812	-1.04587	7.04206e-07	2.03751e-06
NPM1P25	1.92111	0.897256	-1.09835	3.45607e-11	2.12189e-10
AL049775.2	0.0274034	0.223772	3.0296	6.14787e-09	2.54747e-08
BEX4	21.5182	9.1608	-1.23201	8.86013e-14	9.13149e-13
AL008718.3	0.101918	0.221046	1.11693	2.75056e-05	6.09984e-05
PATL2	0.108943	0.2255	1.04956	1.82962e-07	5.80824e-07
RDM1	0.0737854	0.394908	2.42011	2.27301e-14	2.70689e-13
DKK3	11.3043	25.5512	1.17652	4.081e-08	1.45022e-07
AC009275.1	0.108688	0.49718	2.19358	6.13054e-10	2.99663e-09
EIF4EBP3	7.34112	3.34862	-1.13243	1.35654e-11	8.96359e-11
MMP11	0.692813	26.6726	5.26675	1.8091e-23	1.82214e-20
RRAGD	12.7128	3.10279	-2.03464	2.10175e-20	1.58237e-18
NBEA	1.03614	0.216442	-2.25917	2.40303e-05	5.38765e-05
MT1F	1.68155	3.51149	1.06229	3.19416e-08	1.1637e-07
GGH	8.89942	19.227	1.11135	5.39024e-14	5.82211e-13
GPX8	2.50036	6.77938	1.43902	7.0826e-14	7.45961e-13
CHRDL1	5.94933	0.981333	-2.59991	1.16132e-14	1.46864e-13
DPH7	2.07497	4.24143	1.03146	1.2745e-12	1.03168e-11
COLGALT1	11.868	39.4538	1.73309	2.62996e-25	2.33645e-21
MS4A1	0.26482	1.05149	1.98935	0.0358637	0.0472538
EDIL3	1.88639	5.41423	1.52113	6.42962e-05	0.000134497
RNU4-89P	0.175004	0.3929	1.16678	0.00894626	0.0131969
EDAR	1.51534	0.717637	-1.07832	0.000144248	0.000284588
MEIS1	2.7224	1.34802	-1.01403	2.042e-09	9.15989e-09
PYY2	0.703515	6.10921	3.11833	7.69136e-15	1.02031e-13
STMN3	6.44396	13.2891	1.04423	9.71655e-05	0.000197714
AC073347.1	0.00426655	0.27967	6.03451	5.39723e-06	1.34048e-05
WDR49	0.607365	0.195595	-1.6347	1.81325e-08	6.90479e-08
BARX1	1.58148	4.72186	1.57808	0.000147341	0.000290272
SNORA5A	0.159698	0.391709	1.29443	6.99445e-06	1.71063e-05
CLEC17A	0.0520795	0.28043	2.42885	1.7439e-06	4.7019e-06
ALDH1A3	13.5724	5.39016	-1.33227	7.23185e-06	1.76505e-05
HLA-V	0.0899279	0.544426	2.5979	2.67989e-13	2.51008e-12
SIAH2-AS1	0.191377	0.394049	1.04196	1.12542e-05	2.66477e-05
MESP2	0.183667	0.479889	1.3856	0.00629786	0.00954292
POSTN	5.36964	68.2931	3.66884	1.5405e-16	3.24693e-15
EGFR	15.699	39.9067	1.34596	1.84439e-06	4.94957e-06
MYO7A	0.269423	0.890149	1.72417	1.47858e-15	2.35407e-14
KRT33B	4.2871	0.241358	-4.15076	0.00884817	0.0130642
TRAF1	1.09183	2.90895	1.41375	3.41852e-10	1.74041e-09
IFI27	37.1581	188.532	2.34306	6.12767e-17	1.45169e-15
FUT2	21.5428	8.25655	-1.38359	6.81394e-11	3.94108e-10
OVOL3	0.0940401	0.232574	1.30634	6.75126e-07	1.95975e-06
RUSC1-AS1	0.300944	0.758428	1.33352	5.12024e-10	2.53487e-09
MRC1	1.79841	3.80746	1.08211	0.000890205	0.00155589
ZBTB16	1.48938	0.15777	-3.23882	8.84144e-15	1.16194e-13
CD200R1	1.4923	0.421215	-1.82491	0.000130232	0.000258543
SLC6A1	1.12226	0.160073	-2.80961	2.42119e-08	9.00758e-08
RET	0.358267	0.820634	1.19571	0.00184734	0.00306104
SLC7A11	1.48197	5.73443	1.95213	0.000271743	0.000513215
ERFE	0.183354	0.817345	2.15631	2.79324e-15	4.13932e-14
LINC02154	0.0269091	1.417	5.7186	7.00545e-18	2.2307e-16
AP005230.1	0.140221	0.702384	2.32456	6.77666e-16	1.18876e-14
AC010275.1	0.0688171	1.16761	4.08465	5.45438e-08	1.89319e-07
ZSCAN18	1.8422	0.816487	-1.17393	1.94799e-11	1.25451e-10
TMEM217	0.893559	0.391895	-1.1891	6.1512e-12	4.32507e-11
CSPG4	4.20961	18.8972	2.16642	5.43829e-10	2.67741e-09
PRB3	201.064	2.14994	-6.54722	8.36843e-05	0.000171857
FBXO17	1.02229	2.18996	1.0991	3.43228e-08	1.24129e-07
PBK	3.20187	8.55522	1.41789	1.69828e-11	1.10369e-10
PTTG1	11.6844	32.1641	1.46087	6.79235e-15	9.1707e-14
LINC00426	0.104388	0.213905	1.03501	0.0122968	0.0177087
LINC00278	0.749005	0.324747	-1.20566	0.00238136	0.00387083
AC010608.2	0.0768591	0.280703	1.86876	0.000513668	0.000932167
IL31RA	0.29078	0.787144	1.4367	8.73813e-07	2.49052e-06
ADAM12	0.49707	6.27362	3.65778	2.39145e-21	2.96015e-19
AC105460.1	0.650659	11.9439	4.19823	2.28851e-11	1.45847e-10
TGFBR3L	0.102636	0.342027	1.73657	0.000257098	0.000487317
PBX4	0.240206	0.799858	1.73547	1.65889e-13	1.6142e-12
CFAP58-DT	0.43434	1.02949	1.24503	0.000117507	0.000235411
HSPB8	86.9021	27.6751	-1.6508	1.72805e-14	2.12631e-13
SPARCL1	48.0538	23.909	-1.0071	1.03901e-05	2.47402e-05
SHCBP1	1.33582	4.70047	1.81508	4.58124e-23	2.71331e-20
AC106865.1	0.0558598	0.360303	2.68933	3.47763e-06	8.92268e-06
Z84484.1	0.171893	0.380339	1.14578	0.00130214	0.00221486
WNT6	0.218398	0.771105	1.81997	0.0109751	0.0159358
CHST7	0.949702	4.09864	2.1096	3.01815e-17	7.84014e-16
CDCA7L	3.15609	6.5047	1.04334	2.04878e-11	1.31608e-10
VSTM5	0.098448	0.285201	1.53454	0.000392452	0.000723961
AP005131.5	0.0133809	0.232949	4.12177	2.14706e-11	1.37523e-10
WDHD1	1.30098	4.28292	1.71899	1.4732e-20	1.18443e-18
CENPL	0.730996	2.03132	1.47448	4.11702e-21	4.30301e-19
SPATA18	4.12444	1.01566	-2.02178	1.08978e-14	1.38605e-13
RHOQP1	0.279726	0.56491	1.01401	9.56463e-10	4.52702e-09
USB1	4.22703	10.8697	1.36259	3.61338e-21	3.93881e-19
HSD11B2	14.8788	3.43231	-2.116	0.00208419	0.00342286
GDF6	0.027853	0.225628	3.01804	3.42779e-10	1.74463e-09
C5orf34	0.387232	1.05253	1.4426	2.6329e-12	1.99409e-11
SMS	17.8826	42.4021	1.24558	3.1553e-18	1.09928e-16
SMARCD3	4.25754	1.73859	-1.2921	1.91094e-08	7.23493e-08
AL035446.1	0.248938	1.95921	2.97641	8.97585e-11	5.09368e-10
TCEA3	19.162	7.73447	-1.30887	4.69e-11	2.80013e-10
RFWD3	4.23211	8.9641	1.08278	6.58074e-17	1.54665e-15
AL031847.1	0.64474	0.31444	-1.03593	1.21745e-05	2.86853e-05
HSPA12A	0.632616	1.57224	1.31342	8.37017e-07	2.39255e-06
SLC2A6	0.552366	2.86823	2.37647	1.17313e-20	9.97333e-19
AC006206.2	0.217299	0.89457	2.04151	1.39503e-10	7.64555e-10
AGL	10.2078	4.60002	-1.14995	0.000262993	0.000497907
IGLC2	155.809	411.615	1.40152	0.00464437	0.00718951
C1DP1	0.348145	0.901398	1.37248	0.00267254	0.00430708
ODF3L1	0.405533	0.857899	1.08099	1.91302e-06	5.11982e-06
PSMB9	8.69362	31.7397	1.86826	8.05023e-14	8.3647e-13
ODAM	19.1523	8.7766	-1.12579	1.68675e-06	4.55657e-06
ANGPTL1	4.07476	0.447134	-3.18793	3.53906e-16	6.68265e-15
SIRPB1	0.0951712	0.269315	1.5007	1.63516e-06	4.42821e-06
AC005041.3	0.100175	0.420029	2.06796	4.88287e-20	3.17844e-18
EPS8L1	32.5556	10.7234	-1.60214	6.43471e-09	2.65579e-08
SLC16A1	10.8302	32.5136	1.58599	3.91728e-17	9.7756e-16
FTLP2	0.371105	0.841152	1.18054	5.15466e-10	2.54836e-09
AC012498.1	0.0482094	0.215463	2.16005	2.00231e-12	1.55766e-11
WIPF1	2.6339	5.34051	1.01978	1.14454e-07	3.75346e-07
EPHB2	0.558	2.77436	2.31382	1.68001e-15	2.62305e-14
COL26A1	0.0747925	0.566879	2.92208	3.83469e-07	1.15817e-06
MYL4	0.371123	1.12161	1.5956	0.00494296	0.00761788
AC092910.3	0.153241	0.370535	1.2738	3.6867e-12	2.71019e-11
TOP1MT	3.65649	8.62033	1.23728	6.40766e-15	8.67769e-14
ALG1L	3.6037	15.4409	2.09921	2.50273e-15	3.77172e-14
AL360270.1	0.124425	0.273685	1.13724	6.39427e-09	2.64101e-08
RBP1	7.60049	37.4921	2.30242	2.48166e-15	3.7495e-14
PSRC1	1.35655	4.01135	1.56415	1.08311e-17	3.24533e-16
SELE	6.16695	3.03253	-1.02403	0.0177933	0.0248371
H19	140.864	69.9919	-1.00904	0.00101899	0.00176345
AC093724.1	0.527735	1.28802	1.28727	1.55313e-14	1.93115e-13
TACR1	0.682298	0.175962	-1.95514	3.48303e-14	3.94854e-13
PRAP1	0.126869	0.538548	2.08573	0.00346274	0.00547921
LCK	1.77211	3.79901	1.10015	1.10129e-05	2.61147e-05
MIR708	0.111887	0.231198	1.04709	0.0223458	0.0306382
RNF223	7.02985	3.25915	-1.109	1.71416e-06	4.62524e-06
AC008663.1	0.257316	0.740882	1.5257	0.0023358	0.00380234
TRABD2A	0.104332	0.336873	1.69102	7.2942e-09	2.98213e-08
AL512413.1	0.160845	0.330519	1.03906	0.00883133	0.0130415
SPDYC	0.0164329	1.41087	6.42385	2.17626e-08	8.16983e-08
TREML1	0.111062	0.274852	1.30729	3.98491e-08	1.41778e-07
MUC20	10.374	3.53832	-1.55184	3.27169e-08	1.18805e-07
TMEM139	1.20567	0.435829	-1.468	2.90829e-06	7.56624e-06
AC145098.1	0.211569	0.520299	1.29821	2.28942e-08	8.55487e-08
CRYBA2	0.0302581	0.240081	2.98813	4.18469e-08	1.48529e-07
AC006237.1	0.0822228	0.363838	2.14569	0.00350713	0.0055445
CKAP2L	1.4231	4.79638	1.75291	2.05684e-18	7.51974e-17
LINC02014	0.181517	0.4542	1.32323	0.0255447	0.0346243
AC073869.1	1.58577	3.3228	1.06722	5.47863e-11	3.23833e-10
NPW	0.195851	2.53764	3.69566	7.54944e-09	3.07375e-08
HELZ2	3.83036	10.1748	1.40945	2.0848e-13	1.99155e-12
CNTD2	0.0586606	0.754184	3.68445	1.34982e-18	5.19126e-17
RPL30P4	0.0990913	0.245445	1.30857	0.00514523	0.00790287
RTEL1-TNFRSF6B	0.0892844	0.221212	1.30895	7.28732e-12	5.06776e-11
LINC01117	0.12767	0.489797	1.93976	8.13118e-12	5.61218e-11
IL15	0.387416	0.873376	1.17272	3.28842e-06	8.48391e-06
PRRT3	1.38148	0.64639	-1.09574	5.92976e-09	2.46226e-08
AP000695.2	0.130984	0.735725	2.48978	5.89148e-19	2.54695e-17
TROAP	1.46857	6.34773	2.11183	1.08502e-21	1.73681e-19
AC089983.1	0.0246179	0.281676	3.51626	2.12988e-09	9.51563e-09
Z94721.1	0.0895271	0.216648	1.27496	3.06809e-06	7.95822e-06
RTKN	5.63422	13.595	1.27079	9.4573e-20	5.4381e-18
AL499627.1	1.11901	0.166936	-2.74485	0.0142142	0.0202402
PPIAP31	0.454767	0.993233	1.127	0.00012266	0.000244851
SLC39A4	2.43173	6.7969	1.48289	2.9383e-15	4.3254e-14
NKX6-1	0.0250818	0.239651	3.25623	3.70652e-14	4.17612e-13
CYP11A1	1.34877	0.42886	-1.65306	7.13285e-14	7.50627e-13
AL354993.2	0.12096	0.30012	1.311	5.97393e-05	0.00012563
CDK14	1.36368	2.86707	1.07207	1.05569e-07	3.4704e-07
RPL29P14	0.201219	0.431809	1.10163	6.69005e-05	0.000139664
TUBBP1	0.362625	0.767807	1.08227	2.4527e-17	6.583e-16
AL451062.1	1.30603	0.508369	-1.36124	0.027657	0.0372731
LAIR2	0.0724132	0.4635	2.67825	5.81965e-16	1.03611e-14
AL683807.1	0.0505844	0.315719	2.64188	5.19472e-14	5.6487e-13
GRIN2D	0.174885	2.8709	4.03702	5.65169e-23	2.78942e-20
HIST1H4E	0.241441	0.884026	1.87242	4.85219e-12	3.48479e-11
PDGFRB	6.44344	18.0107	1.48295	3.90037e-11	2.37091e-10
ANXA2R	0.542362	1.24815	1.20247	4.36934e-11	2.62811e-10
ORC6	0.758798	3.15772	2.05709	1.89389e-22	5.34136e-20
TOX2	0.738267	3.65438	2.30741	6.77742e-16	1.18876e-14
MYBPC1	127.565	11.2471	-3.5036	1.78132e-06	4.79336e-06
AL354714.2	0.433961	0.944989	1.12273	2.45858e-13	2.31869e-12
PPFIA1	3.53049	11.3327	1.68255	1.70054e-12	1.34349e-11
AC036176.3	0.313109	0.642759	1.03761	0.00154165	0.00258318
MRPL47	18.3059	38.9136	1.08796	4.2045e-18	1.4122e-16
TTC22	16.9058	7.98446	-1.08225	4.00945e-05	8.67511e-05
IGHM	26.6584	115.125	2.11054	0.00082535	0.00145067
SOHLH1	0.00768971	2.39691	8.28403	7.09459e-05	0.000147573
GINS1	2.04255	6.82592	1.74065	1.62626e-20	1.28424e-18
PSMD2	39.0566	91.2608	1.22443	2.78003e-24	5.4884e-21
AC116312.1	0.568936	0.246441	-1.20702	3.22657e-08	1.17407e-07
AC011997.1	0.0739142	0.27174	1.8783	2.83563e-12	2.13484e-11
KLF2P1	0.00188955	0.23761	6.97441	7.30882e-08	2.47688e-07
EEF1A2	130.455	19.8729	-2.71468	0.000189678	0.000367045
AL359881.1	0.0656951	0.260366	1.98668	0.000951233	0.00165506
AC004771.1	0.109397	0.272638	1.31742	5.35667e-09	2.2421e-08
ANP32E	10.0179	20.8946	1.06056	4.16581e-18	1.40186e-16
POU2F2	0.399665	1.05981	1.40694	1.37684e-10	7.55288e-10
KIF14	0.553557	2.53511	2.19524	1.0009e-20	8.84772e-19
ARHGAP22	0.474416	1.10117	1.21482	1.48548e-10	8.10625e-10
SOBP	1.12601	0.526764	-1.09599	0.0123701	0.01781
AL031846.1	0.099335	0.283962	1.51532	2.62675e-07	8.14522e-07
AC107959.3	0.118125	0.909716	2.9451	1.4226e-16	3.03443e-15
MCM4	10.9611	28.4946	1.3783	3.04033e-18	1.06131e-16
IGHV3-23	42.5846	128.118	1.58907	0.00925714	0.0136126
PRAME	0.0791235	4.9388	5.96391	3.47704e-10	1.76666e-09
AL645608.7	0.32305	1.00764	1.64115	2.41428e-05	5.41014e-05
RBMS3-AS3	0.459768	0.215918	-1.09042	9.14438e-05	0.000186713
BRAT1	4.74106	9.81711	1.05009	3.7281e-18	1.26898e-16
AL139327.2	0.0122962	0.295088	4.58486	1.26059e-06	3.48392e-06
COL5A1	5.66552	51.4007	3.18151	6.66936e-20	4.04441e-18
MMP28	4.2026	15.313	1.86541	1.11758e-06	3.12022e-06
SMPD5	0.0962643	0.481015	2.32101	4.7906e-11	2.8554e-10
C1orf216	2.16455	4.34819	1.00635	5.47771e-14	5.89866e-13
CHTF18	1.37115	4.59591	1.74497	5.70784e-20	3.60914e-18
AJAP1	0.191826	0.888147	2.211	0.0232112	0.0317024
SMIM5	4.07313	0.831378	-2.29256	1.803e-17	5.045e-16
GPSM1	1.4266	3.16115	1.14787	4.10888e-09	1.75118e-08
HSD17B3	0.196101	0.557087	1.5063	1.39541e-06	3.82736e-06
BMP3	1.79601	0.345805	-2.37676	1.25442e-11	8.35713e-11
AP006621.2	0.20186	0.465156	1.20436	1.54486e-06	4.19902e-06
SUV39H1	2.33692	4.93718	1.07908	9.59581e-14	9.8497e-13
TSPAN18	1.69469	4.6985	1.47118	0.000352226	0.00065416
BLACAT1	0.429484	1.41993	1.72515	1.70054e-12	1.34349e-11
COPZ2	7.94871	16.3879	1.04384	1.27599e-10	7.03655e-10
AC145285.6	0.109535	0.231634	1.08045	6.93778e-09	2.84755e-08
CEBPE	0.0257622	0.315428	3.61399	1.10242e-14	1.40012e-13
NECAB2	0.0228671	0.323092	3.8206	1.3522e-10	7.43145e-10
TMEM158	1.90433	7.03404	1.88507	1.45029e-12	1.15971e-11
LINC02575	0.0383039	0.751301	4.29383	5.81473e-05	0.00012247
MYH6	3.706	0.317511	-3.54499	0.00488226	0.00753086
LMCD1	4.96003	2.41512	-1.03825	0.030328	0.0405102
SNTB1	3.87517	1.64077	-1.23988	6.31773e-07	1.84627e-06
NOX4	0.214891	0.926391	2.10802	3.41803e-16	6.47458e-15
SERPINA1	3.81546	9.89174	1.37437	9.17071e-07	2.60462e-06
NRXN2	0.149416	0.351606	1.23463	0.00106165	0.00183175
AC136475.3	0.269821	1.57555	2.54578	1.81894e-11	1.17695e-10
TRBV6-6	0.148952	0.364806	1.29228	0.0262885	0.0355502
TRBV5-1	0.327088	0.717104	1.13251	0.00916766	0.0134944
AP002360.3	0.114415	0.316768	1.46914	0.000261354	0.000494963
AC068620.2	0.0931238	0.210588	1.1772	0.000167282	0.000326874
HAS2-AS1	0.146224	0.3839	1.39255	3.46041e-06	8.88249e-06
DGAT2	9.49961	2.47258	-1.94185	2.8411e-05	6.28025e-05
TPX2	8.09908	34.5696	2.09367	7.04252e-23	2.97932e-20
NCMAP	2.06623	0.186658	-3.46854	3.13927e-06	8.12743e-06
FYCO1	14.0579	5.02917	-1.48299	7.02228e-15	9.44526e-14
AP001029.1	0.0551696	0.260744	2.24069	2.51727e-05	5.62721e-05
SIGLEC12	0.143237	0.979298	2.77335	1.00772e-10	5.66838e-10
OXGR1	1.17898	0.425833	-1.46918	3.02878e-10	1.55625e-09
MYH10	3.83799	9.24619	1.26851	1.7864e-11	1.15758e-10
TNFRSF8	0.231297	0.723949	1.64614	4.88549e-10	2.42948e-09
TMTC3	4.7852	9.77926	1.03115	2.3272e-13	2.2018e-12
BCAS4	0.446119	1.50282	1.75217	9.15953e-15	1.19579e-13
SCGB1A1	32.8467	3.46942	-3.24298	3.28825e-07	1.00491e-06
AF064858.3	0.221645	0.538727	1.28131	2.13178e-07	6.6888e-07
DEPTOR	16.014	3.26166	-2.29565	1.23068e-17	3.61433e-16
HOXD10	0.281034	4.09397	3.86468	1.43012e-20	1.15502e-18
KIF20A	3.45479	10.6696	1.62683	3.18791e-16	6.09717e-15
APBA2	0.190342	1.37778	2.85569	8.41928e-20	4.96989e-18
MYL2	380.623	34.5435	-3.46188	0.000999215	0.00173261
PSPC1-AS2	0.147111	0.352115	1.25915	4.28008e-07	1.28179e-06
EHD3	12.0345	5.61675	-1.09937	4.41323e-06	1.11463e-05
PTGIR	0.387533	0.794602	1.03591	8.74168e-09	3.51646e-08
SLCO4A1-AS1	1.67504	0.424322	-1.98096	2.90572e-05	6.4159e-05
IGKV1-12	1.03835	2.6047	1.32683	0.0174846	0.0244331
ITGA3	15.8418	57.6846	1.86445	9.78692e-15	1.26285e-13
PCMTD1P3	0.0262822	0.244293	3.21646	1.09677e-10	6.12618e-10
ADCK5	2.83626	5.77296	1.02532	4.81526e-14	5.26833e-13
FZD2	0.682632	3.60707	2.40165	1.16236e-22	3.89675e-20
GAST	0.127721	5.2542	5.3624	9.62777e-19	3.83557e-17
FAM86JP	0.833995	2.29284	1.45903	3.51701e-17	8.88908e-16
BCAM	17.7411	40.5367	1.19214	5.0548e-06	1.26214e-05
FTLP3	1.44418	2.99812	1.0538	8.32677e-10	3.97501e-09
CENPO	1.046	3.13075	1.58162	3.30564e-23	2.34938e-20
CRCT1	265.632	68.615	-1.95283	1.32287e-05	3.0952e-05
RAET1K	0.0123995	0.225228	4.18303	7.27708e-22	1.30841e-19
VEGFD	1.01216	0.187254	-2.43437	7.58586e-07	2.18347e-06
CDCA3	0.928988	3.89689	2.06859	5.9559e-23	2.86012e-20
ACTN2	87.7874	11.5312	-2.92847	0.0119895	0.0173025
FCRL3	0.0567857	0.267874	2.23796	1.2753e-08	4.99218e-08
MMP9	4.64165	80.6513	4.11899	2.63696e-22	6.79035e-20
TMPO-AS1	0.351771	1.28739	1.87174	2.2279e-16	4.47291e-15
LETM2	0.261762	0.7499	1.51844	1.10587e-09	5.18033e-09
AADAC	6.39973	1.58182	-2.01642	4.71832e-08	1.65879e-07
TCAP	230.29	23.1011	-3.31742	0.00773482	0.0115334
SNCB	0.0935148	0.395789	2.08146	2.18786e-10	1.15765e-09
SAMD1	12.5995	25.6263	1.02426	6.54419e-18	2.10647e-16
MUC5AC	6.61758	0.38523	-4.10251	0.0250876	0.0340688
RECQL	3.9978	8.67466	1.1176	3.80934e-14	4.27301e-13
INHBE	0.118618	0.281805	1.24838	3.57689e-05	7.79233e-05
RFTN1	4.03472	8.08793	1.0033	1.03543e-09	4.86709e-09
IFNL1	0.0180955	0.244371	3.75537	2.37246e-11	1.50711e-10
AL359692.1	0.0261243	0.286214	3.45363	1.083e-08	4.28569e-08
AIM2	0.893513	11.3995	3.67334	5.12764e-20	3.2891e-18
RAB9B	0.532524	0.18725	-1.50788	1.00985e-06	2.8436e-06
STAT1	28.0519	89.7233	1.67738	2.01906e-14	2.43714e-13
COX6B2	0.335206	1.29207	1.94657	2.80792e-07	8.66616e-07
CLIC6	6.1746	2.20617	-1.4848	7.2342e-08	2.45441e-07
DHRS7C	10.5196	0.387377	-4.7632	2.93755e-05	6.47895e-05
MIR3176	0.39024	0.972368	1.31714	4.5242e-05	9.71314e-05
BMP2	3.90619	9.15606	1.22896	1.45671e-07	4.69913e-07
MIR8071-2	1.07367	3.421	1.67187	0.0198154	0.0273864
PDE6G	0.222109	0.460591	1.05222	6.8228e-08	2.32682e-07
GPR161	0.84813	2.56912	1.59892	1.0285e-14	1.31566e-13
DEPDC1	1.10795	3.27247	1.56249	3.89449e-16	7.2231e-15
IGLV2-23	34.5542	99.13	1.52046	0.0282976	0.0380499
CALU	19.2784	47.8667	1.31203	1.25766e-16	2.72845e-15
SLC6A4	0.806494	0.175304	-2.2018	5.75526e-12	4.08081e-11
KLHL41	120.298	12.3689	-3.28182	7.57134e-05	0.000156639
LBX2	0.0600056	0.398184	2.73027	1.55515e-22	5.01788e-20
RAD54L	0.944736	3.75304	1.99008	4.15852e-21	4.32097e-19
SLURP1	395.482	67.7402	-2.54553	1.05389e-06	2.95694e-06
AC004865.2	0.177274	0.367579	1.05207	9.16004e-08	3.04387e-07
AC125611.1	0.116091	0.258994	1.15767	2.27795e-05	5.12855e-05
AP001107.4	0.12654	0.310675	1.29582	2.89498e-06	7.53561e-06
HOXA9	0.154511	0.80119	2.37444	6.56649e-08	2.25021e-07
LINC01355	0.131398	0.440423	1.74494	1.11079e-10	6.20061e-10
PYGL	19.1118	43.6028	1.18996	7.14839e-10	3.45707e-09
PHBP9	0.10693	0.242289	1.18007	3.92006e-07	1.18234e-06
BCAS1	3.92553	0.813663	-2.27038	4.51728e-13	4.04348e-12
MIR99AHG	0.712656	0.330029	-1.11061	1.41762e-12	1.13564e-11
NKD2	0.937542	4.6442	2.30847	1.36126e-13	1.34972e-12
NXPH3	0.448862	0.221871	-1.01655	6.52713e-07	1.9009e-06
PLXNC1	0.973211	1.95338	1.00515	7.74848e-06	1.88441e-05
CRTAM	0.219886	0.50267	1.19285	0.00568379	0.00867162
BTN3A3	2.48739	5.2592	1.08021	5.85558e-09	2.43658e-08
AL022322.1	0.151127	0.446973	1.56443	0.00318711	0.00507424
C2orf48	0.0793992	0.409823	2.3678	1.22213e-12	9.94725e-12
CEACAM5	147.69	28.5731	-2.36984	7.02558e-08	2.39047e-07
RBM20	0.594806	0.168879	-1.81643	5.78671e-13	5.05747e-12
PRIM2	1.32656	3.82361	1.52724	1.60434e-22	5.01788e-20
AC010809.1	0.251772	0.53645	1.09132	9.8376e-09	3.92532e-08
LINC01293	0.0612995	0.238168	1.95803	1.59346e-08	6.1296e-08
COL4A5	1.95489	9.39981	2.26554	6.23596e-19	2.68282e-17
TSPEAR-AS1	0.0236249	0.304703	3.68902	3.74343e-07	1.13311e-06
ALDH1A1	55.4966	27.2816	-1.02447	4.89332e-11	2.91174e-10
CCL2	36.2501	11.7317	-1.62757	3.54904e-09	1.53392e-08
SLC9A4	1.51434	0.344342	-2.13678	2.51361e-12	1.91435e-11
RNU6-312P	0.111729	0.34318	1.61896	9.3314e-06	2.23994e-05
AC100839.1	0.024217	0.382144	3.98002	2.08752e-10	1.10918e-09
IL12RB1	0.503141	1.43066	1.50764	5.72002e-08	1.97961e-07
AL136018.1	0.303888	1.14103	1.90873	2.1384e-06	5.68704e-06
AC024560.3	0.176855	0.378064	1.09606	1.39511e-06	3.82712e-06
AC080037.1	0.259623	0.851062	1.71284	1.01423e-06	2.85547e-06
AL451042.1	0.756889	0.370121	-1.03208	5.18812e-10	2.56264e-09
ACOT9	3.60731	7.42427	1.04132	7.25987e-15	9.73535e-14
AL353807.4	0.0925131	0.288282	1.63975	8.77148e-07	2.49882e-06
BCL2A1	2.5802	5.9959	1.21649	8.66805e-08	2.89391e-07
AXL	4.91512	11.1038	1.17575	3.17491e-07	9.72616e-07
CHSY3	0.283952	0.972322	1.77579	2.19821e-12	1.69155e-11
GPR19	0.0828052	0.433882	2.38951	4.4735e-15	6.29336e-14
ARHGEF39	0.332795	1.24616	1.90479	1.77143e-18	6.55726e-17
SIGLEC7	0.251631	0.579553	1.20363	1.26947e-07	4.13567e-07
AFAP1L2	4.74345	12.9028	1.44367	9.48174e-14	9.74387e-13
PLXND1	4.10373	8.40491	1.0343	4.85885e-11	2.8951e-10
ODAPH	0.0330582	1.17316	5.14925	4.44695e-11	2.67208e-10
ZFPM2-AS1	0.0933235	1.41588	3.92331	7.1632e-18	2.26469e-16
AP000238.1	0.144728	0.325033	1.16725	0.000805963	0.00141912
MTHFD2	8.3249	17.3337	1.05807	1.92467e-15	2.97629e-14
PIP5K1B	1.06947	0.466528	-1.19686	0.00136922	0.00231852
MLXIPL	1.02544	0.366708	-1.48354	4.49951e-07	1.34301e-06
MANCR	0.128373	0.852983	2.73217	5.43757e-10	2.67741e-09
TNFSF13B	1.23215	2.88495	1.22736	4.66458e-06	1.17228e-05
LINC00294	1.70361	3.75546	1.14039	1.41083e-17	4.06281e-16
AC015813.1	0.349109	0.717362	1.03902	5.67527e-05	0.000119774
HIST1H3C	0.112765	0.578722	2.35956	3.02451e-11	1.88164e-10
TTK	1.71431	5.00744	1.54645	6.88053e-17	1.60437e-15
CCDC150	0.0597525	0.237779	1.99255	3.13281e-16	6.0112e-15
AL031848.1	0.0933222	0.288715	1.62935	8.99738e-05	0.00018388
FOXD2-AS1	0.211384	1.34211	2.66657	8.51209e-25	4.31003e-21
AC104118.1	0.112988	0.237551	1.07207	5.1944e-09	2.17932e-08
BTNL10	0.106327	0.222597	1.06592	2.88082e-05	6.36489e-05
SCGB1D2	1.48795	0.489068	-1.60522	1.18745e-10	6.59537e-10
BFSP1	0.454542	1.39782	1.62069	3.11027e-14	3.56078e-13
AC138207.4	0.471148	1.03196	1.13113	7.13957e-14	7.50627e-13
AC010343.3	0.0323251	0.874462	4.75767	1.13709e-13	1.14729e-12
ZMYND12	0.840078	0.151957	-2.46686	4.30541e-08	1.52633e-07
AC090970.2	0.29218	0.739338	1.33938	9.53689e-09	3.8139e-08
LINC02377	0.0275666	0.434719	3.97909	0.00357053	0.00563471
NSUN7	1.14692	0.453614	-1.33822	2.93657e-08	1.07693e-07
AL161785.1	2.09172	0.671284	-1.6397	2.33413e-12	1.78993e-11
MIR222HG	0.489755	1.10572	1.17486	2.62434e-06	6.88256e-06
NUP155	3.03808	6.31336	1.05525	1.41688e-15	2.27007e-14
TRBC1	0.172412	0.370454	1.10343	0.00668907	0.010085
OPN1SW	0.975526	2.05999	1.07838	5.40188e-11	3.19829e-10
CKS1BP3	0.0519478	0.50752	3.28833	1.93783e-07	6.11894e-07
CTSZ	43.8209	93.2959	1.0902	1.17285e-11	7.84904e-11
ABCC1	11.6552	26.5349	1.18692	3.5365e-08	1.27535e-07
SLC9A5	0.112885	0.29188	1.37052	1.73958e-12	1.37007e-11
SEMA3C	7.25612	15.9244	1.13397	4.30332e-06	1.0895e-05
AJM1	0.422199	0.909271	1.10679	0.00106561	0.00183751
P4HA2	4.3094	12.7937	1.56988	3.69374e-18	1.2597e-16
AC073842.2	0.10673	0.2741	1.36074	4.83786e-06	1.21291e-05
PLEKHG4B	0.132595	0.956654	2.85097	9.75844e-13	8.08336e-12
KCNQ4	0.792047	0.331149	-1.25811	5.01832e-10	2.48857e-09
MEFV	0.19598	0.614415	1.64851	7.46427e-11	4.29208e-10
KHSRPP1	0.056099	0.240359	2.09914	4.28286e-08	1.51892e-07
MT1A	8.48854	0.641195	-3.72668	4.82126e-13	4.28321e-12
ENPP5	1.82019	0.650891	-1.4836	0.000123693	0.000246709
CGB8	0.00502844	0.333033	6.04941	1.73649e-12	1.36946e-11
TSPEAR-AS2	0.0176785	0.340952	4.2695	2.77568e-07	8.5771e-07
AC090912.1	0.20707	0.425597	1.03937	0.000575141	0.00103652
EMBP1	0.0797523	0.212597	1.41452	1.613e-05	3.7235e-05
CAMK4	0.115479	0.334078	1.53255	1.72274e-08	6.5827e-08
AL121772.1	0.196421	0.397287	1.01623	0.00170142	0.00283406
RND1	2.534	1.06272	-1.25365	1.08014e-05	2.56578e-05
IRF4	0.619334	1.34248	1.11611	0.0235324	0.0320966
HIST2H2BD	0.0791604	0.215031	1.44169	3.34159e-08	1.21121e-07
RRAD	91.3251	39.4886	-1.20958	0.0107784	0.0156744
KALRN	1.27393	0.519317	-1.2946	3.90298e-14	4.35058e-13
XAF1	0.758805	3.01892	1.99223	2.10104e-12	1.62522e-11
LGALS3BP	102.382	214.717	1.06848	8.17997e-14	8.48958e-13
RPSAP52	0.0378206	0.872505	4.52792	1.00213e-19	5.70703e-18
SLC13A2	3.00701	0.141184	-4.41268	0.000304358	0.000570988
EDARADD	1.57793	3.48439	1.14288	3.75071e-07	1.13454e-06
ANTXR2	1.68478	3.8223	1.18188	8.37017e-07	2.39255e-06
MSI1	0.226243	1.22843	2.44088	0.013597	0.0194424
CDCA7	3.13568	7.25058	1.20932	3.7767e-08	1.35291e-07
CCDC162P	0.0520549	0.247112	2.24706	4.76189e-08	1.67268e-07
UBXN10	1.65318	0.34622	-2.25548	1.27296e-05	2.98823e-05
XKR9	0.145336	0.539851	1.89317	8.52656e-09	3.43382e-08
AC109479.1	0.0630646	0.296264	2.23198	7.10065e-18	2.25132e-16
AL132712.2	0.562086	1.73001	1.62192	5.51406e-11	3.25819e-10
TAF1A	0.8136	2.0233	1.31432	4.7409e-18	1.57451e-16
AL357143.1	0.0319012	0.317926	3.31701	8.42175e-05	0.000172892
MME	1.25332	2.88954	1.20509	0.000223068	0.000426685
EXTL1	1.61154	0.11161	-3.8519	7.49465e-09	3.05354e-08
AL512274.1	19.9841	5.55465	-1.84709	1.24459e-09	5.7784e-09
AL583785.1	0.86409	0.369189	-1.22682	5.24329e-05	0.000111346
IPO9	4.09873	8.24824	1.00891	4.17717e-20	2.79022e-18
KRT33A	3.43396	0.220792	-3.95912	2.15354e-11	1.37889e-10
AC113346.1	0.0469909	1.33952	4.83319	2.22622e-20	1.64814e-18
CSAG3	0.062064	1.46022	4.55628	3.07323e-12	2.2953e-11
NTF3	0.919661	0.398719	-1.20573	2.29958e-12	1.76512e-11
LINC01234	0.0066967	0.709083	6.72636	7.33786e-13	6.2592e-12
NR2F1-AS1	0.167669	0.37345	1.1553	7.93117e-07	2.27475e-06
SNORD94	0.428913	1.13253	1.40079	2.5e-08	9.28513e-08
EOMES	0.187789	0.616018	1.71386	4.12988e-08	1.46701e-07
WNT10B	0.448181	1.04263	1.21807	0.000803707	0.00141529
EZH2	3.12699	6.5886	1.0752	1.95804e-08	7.39593e-08
ZNF484	0.60464	1.24249	1.03908	6.59742e-13	5.67391e-12
RCOR2	0.332192	1.66465	2.32513	4.95147e-10	2.45816e-09
LINC00337	0.107654	0.300249	1.47975	1.41542e-10	7.74534e-10
NGB	0.038392	0.787679	4.35873	2.60924e-05	5.81037e-05
PCDHB14	1.08304	2.3516	1.11856	4.87675e-08	1.70941e-07
EXPH5	3.78435	1.47553	-1.35881	1.60057e-12	1.2713e-11
AOX1	3.17598	0.729886	-2.12146	5.5142e-15	7.58918e-14
ISCA1P4	0.139062	0.347832	1.32266	0.000239459	0.000456074
TMEM213	5.09204	0.0928039	-5.77791	7.71515e-06	1.87708e-05
RNU6-415P	1.86477	0.778313	-1.26058	1.28261e-09	5.94093e-09
AP001547.1	0.00767043	0.333061	5.44034	2.6606e-08	9.8384e-08
AC008105.3	0.156376	0.430132	1.45975	1.45131e-08	5.63033e-08
SNORA69	0.0617107	0.217137	1.81502	3.44712e-06	8.8522e-06
ADAMTS14	0.408119	1.94183	2.25036	6.63965e-17	1.55638e-15
CENPN	2.10197	5.95177	1.50158	5.28854e-21	5.22038e-19
AP000695.1	0.227654	1.39711	2.61753	4.24664e-17	1.04798e-15
ZBTB32	0.143716	0.604682	2.07296	9.82799e-14	1.00648e-12
SNORA9B	0.116034	0.268743	1.21169	0.0002558	0.000485012
CLSTN1	49.2968	100.533	1.02811	2.82116e-14	3.26556e-13
HS3ST1	5.53075	1.72659	-1.67955	1.52428e-09	6.98204e-09
POLE	1.64286	3.37463	1.03852	1.01163e-14	1.29968e-13
AL162413.1	0.202462	6.45443	4.99457	1.65862e-12	1.3133e-11
MDGA1	0.480953	1.22136	1.34452	5.1422e-05	0.000109316
AC116049.1	0.104582	0.312646	1.5799	6.90782e-10	3.35167e-09
SATB1	2.30909	1.13911	-1.01942	7.84468e-10	3.75901e-09
AC023157.1	0.551709	2.28432	2.04978	1.22662e-12	9.96327e-12
PLEKHB1	3.8541	0.538803	-2.83856	5.23518e-06	1.30315e-05
KLHDC8A	1.97897	0.718288	-1.46212	4.03125e-09	1.72016e-08
FALEC	2.80112	0.36505	-2.93984	2.59226e-08	9.60769e-08
ELF3	45.7852	19.2383	-1.2509	5.27687e-07	1.56032e-06
CHRM1	1.92284	0.102477	-4.22987	1.00288e-06	2.8271e-06
ZNF707	0.972107	2.60761	1.42354	1.10337e-22	3.80352e-20
THEMIS2	2.53542	5.68712	1.16547	1.41763e-12	1.13564e-11
SCEL	94.0202	15.2948	-2.61993	7.58873e-10	3.64817e-09
AC061992.1	0.173859	0.364257	1.06704	2.82364e-07	8.7057e-07
IZUMO4	0.465012	1.04125	1.16298	1.44904e-05	3.37041e-05
PPEF1	0.0238207	0.320848	3.7516	2.33183e-21	2.93844e-19
FBXO5	1.43961	3.46041	1.26526	3.89449e-16	7.2231e-15
AL034346.1	0.0898328	0.255533	1.50819	5.04669e-08	1.76203e-07
AJUBA	6.51533	15.5972	1.25938	4.62361e-13	4.12618e-12
CSRNP1	28.2113	10.5029	-1.42548	1.7661e-12	1.3885e-11
ALDH1L2	0.97969	2.15316	1.13606	4.71173e-06	1.18313e-05
AP001347.1	0.509405	0.17895	-1.50926	3.70488e-09	1.59429e-08
CILP2	0.108731	0.971012	3.15873	7.51933e-13	6.38946e-12
BBOX1-AS1	1.19929	4.32984	1.85213	2.20905e-14	2.63779e-13
CBX8	0.952166	2.14305	1.17038	3.24396e-16	6.18442e-15
ST13P20	0.455364	0.198443	-1.19829	3.40776e-05	7.45404e-05
HOXA10	0.0888491	1.32988	3.90379	1.28962e-21	1.95858e-19
AL353625.1	0.200111	0.520784	1.37989	1.15427e-15	1.90075e-14
IGLC3	108.837	274.738	1.33589	0.00969205	0.0142121
OMG	1.98909	0.0849162	-4.54993	0.00153807	0.0025775
WARS	24.2076	102.287	2.07909	2.01906e-14	2.43714e-13
HSP90B1	95.5903	193.356	1.01632	5.51336e-19	2.3893e-17
TLE2	9.43165	2.24275	-2.07224	7.26114e-16	1.26486e-14
PPIAP78	0.029766	0.230811	2.95498	9.49853e-08	3.14928e-07
RAC2	7.7513	28.8743	1.89727	5.49453e-18	1.8079e-16
AL512326.3	0.26629	5.85673	4.45902	2.81395e-21	3.31114e-19
TRIL	1.73814	0.863475	-1.00932	4.17488e-06	1.0597e-05
HIST1H3B	0.0645612	0.458152	2.82709	3.165e-15	4.62085e-14
TK1	16.0003	70.432	2.13813	9.86562e-24	1.43716e-20
GMNN	3.55659	10.0799	1.50291	1.4189e-19	7.54822e-18
SMG1P7	0.135537	0.274869	1.02005	6.5984e-07	1.91946e-06
COL18A1	12.887	27.9368	1.11625	1.18237e-10	6.5692e-10
EIF5A2	0.618531	2.67892	2.11473	1.06316e-21	1.73305e-19
GPX7	2.51644	5.96127	1.24424	7.15738e-07	2.06953e-06
FANCI	2.57409	7.79496	1.59848	3.29901e-19	1.53447e-17
IRX4	2.00961	7.14829	1.83068	7.11377e-09	2.91574e-08
AC012236.1	0.275507	0.592824	1.10552	0.00225962	0.00368753
STK3	1.42843	3.08845	1.11245	2.27377e-21	2.88574e-19
RPL23AP49	0.714657	0.258585	-1.46661	4.23618e-14	4.68379e-13
SLC37A1	4.48698	2.02908	-1.14492	1.09038e-11	7.34412e-11
GDPD2	0.663761	4.6053	2.79456	2.90764e-05	6.41775e-05
PGBD1	0.701993	1.41031	1.00648	1.57172e-08	6.05647e-08
AL441992.1	2.12732	5.10753	1.26359	2.99003e-13	2.7627e-12
AC015911.7	0.235954	0.782053	1.72876	6.74244e-07	1.95773e-06
AC007906.2	13.9577	2.27384	-2.61786	1.77048e-09	8.01065e-09
F2RL2	0.831584	4.35005	2.3871	1.78099e-13	1.72169e-12
ZFP64	2.00947	4.53657	1.17478	1.11476e-19	6.26805e-18
GGT6	26.7529	8.62084	-1.63379	1.23598e-15	2.01477e-14
FLJ22447	0.150948	0.47482	1.65333	1.68114e-08	6.43484e-08
LRRC20	9.66492	3.77427	-1.35656	2.48284e-05	5.55395e-05
MAD2L1	1.95172	5.77995	1.56631	1.83889e-18	6.7928e-17
AC005722.2	0.114593	0.359833	1.65081	2.63774e-05	5.86509e-05
P3H2	3.3	23.2626	2.81747	4.0971e-14	4.54415e-13
SHROOM3	5.15532	1.50389	-1.77736	1.50399e-15	2.38385e-14
PADI3	1.56164	10.7337	2.78101	8.59836e-07	2.45186e-06
SNORD6	0.741677	1.97009	1.4094	8.35456e-07	2.38963e-06
DYNLRB2	1.17633	0.122888	-3.25888	5.46553e-07	1.61235e-06
HCG4B	0.287294	0.787563	1.45487	7.66834e-09	3.11718e-08
AC087392.1	0.146322	0.430538	1.55699	0.00465592	0.00720612
AP003555.2	0.0924995	1.02493	3.46994	5.67763e-17	1.35774e-15
UNC93A	1.5753	0.77362	-1.02593	0.00300369	0.00479899
FAM107A	6.20986	0.680314	-3.19029	3.5061e-21	3.86934e-19
H1FX-AS1	0.163982	0.348594	1.08801	0.000112559	0.000226392
IGKV1-5	63.3202	177.811	1.48961	0.0200344	0.0276591
GNB5	1.03188	2.28784	1.14871	7.20847e-20	4.31246e-18
AL031602.1	0.303185	3.82659	3.65779	1.41093e-21	2.058e-19
GRHL3	36.25	16.0967	-1.17121	2.92112e-05	6.44591e-05
RANBP1	9.37736	21.9539	1.22723	9.73598e-20	5.56234e-18
MYOZ3	6.49384	0.552568	-3.55485	0.004028	0.0063035
RIMS2	0.0703443	0.446636	2.66659	3.2327e-08	1.17558e-07
AC092118.2	0.0755035	0.272239	1.85026	1.61591e-12	1.28176e-11
SGCG	7.97103	1.47672	-2.43237	4.21294e-06	1.06891e-05
LUARIS	0.0512954	0.386695	2.91429	1.86022e-12	1.45477e-11
SCARA3	15.9806	7.265	-1.13729	1.68074e-09	7.6612e-09
GASAL1	0.419234	1.30464	1.63783	1.66183e-11	1.08278e-10
FST	5.49858	38.136	2.79402	2.34351e-18	8.44615e-17
AACSP1	0.0369454	0.231157	2.64541	9.2672e-05	0.000189068
AC135721.1	0.688677	1.4356	1.05975	1.1845e-08	4.65934e-08
WDR54	2.72926	7.50945	1.4602	3.20591e-19	1.50695e-17
MYLPF	172.895	17.4613	-3.30767	0.00190748	0.00315338
GEN1	0.85069	1.79421	1.07664	8.8341e-13	7.38655e-12
LPL	6.81577	1.82073	-1.90436	0.0025801	0.00416794
CYP2F1	3.09136	0.115762	-4.73901	3.05349e-15	4.48014e-14
AL365181.2	0.0306247	0.511679	4.06247	1.37833e-08	5.36947e-08
WISP3	0.234534	1.09821	2.22729	5.07327e-05	0.000107942
LINC02416	0.0327281	0.219118	2.74311	6.06378e-16	1.07526e-14
AC108676.1	0.111487	1.76895	3.98794	8.92417e-14	9.19216e-13
SP110	0.770466	1.95194	1.3411	4.48238e-13	4.01628e-12
CEACAM1	23.4628	4.76985	-2.29836	1.05958e-15	1.76942e-14
WNT2	0.255174	1.91199	2.90552	6.74818e-16	1.18714e-14
MYBPC2	62.2446	11.1066	-2.48654	0.00854442	0.0126514
SMAGP	14.3238	6.73805	-1.08801	1.74833e-07	5.56808e-07
ITGB6	8.46539	24.2116	1.51605	3.21048e-07	9.82496e-07
C6orf223	0.225995	0.893977	1.98394	0.00273636	0.00440316
HSPB2	4.37418	1.21024	-1.85372	0.00721881	0.0108148
U2SURP	5.05575	10.2111	1.01415	1.83683e-16	3.79497e-15
PILRA	0.973329	2.72478	1.48514	7.56026e-12	5.24934e-11
TRBV4-1	0.175762	0.485931	1.46712	0.0166762	0.0233806
C11orf24	7.08846	15.4298	1.12217	6.73451e-20	4.05623e-18
ACER1	5.91818	1.06363	-2.47615	3.53463e-07	1.07374e-06
AL157838.1	0.086631	0.236397	1.44826	2.29869e-11	1.46339e-10
CCNA2	5.67513	16.1862	1.51204	1.43565e-16	3.05492e-15
ART5	0.521326	0.226351	-1.20362	0.000118799	0.000237706
CHEK2	1.77231	4.02055	1.18176	5.26161e-14	5.71095e-13
LINC02084	0.164888	0.444897	1.43198	5.42295e-07	1.60065e-06
SYNPO2L	9.53676	1.63637	-2.543	0.000513601	0.000932142
B3GALT5	0.892437	0.402347	-1.14931	4.24405e-11	2.55968e-10
TEAD2	4.90546	12.9108	1.39611	2.03565e-14	2.45549e-13
ZNF106	19.4863	6.68822	-1.54277	0.000227728	0.000435036
LHX1	0.0319378	0.462447	3.85595	8.45212e-17	1.91309e-15
CALHM1	0.0124454	0.22558	4.17996	0.000193772	0.000374436
TFAP2E	0.426133	1.4474	1.76409	3.82669e-12	2.80151e-11
IGHG3	30.3253	195.065	2.68536	1.35992e-06	3.73753e-06
AC009902.2	0.351819	0.89358	1.34476	2.91981e-07	8.98028e-07
C4orf48	1.44206	4.82792	1.74328	2.15141e-13	2.04966e-12
BTBD16	0.0903413	0.556237	2.62224	0.000416619	0.000765589
AC068473.3	0.0440655	0.256241	2.53978	1.63413e-05	3.76836e-05
PAG1	0.674688	1.84623	1.45229	6.64843e-13	5.70949e-12
TLX1	1.64249	0.475892	-1.78718	0.000540773	0.000978856
UCP3	2.7935	0.525805	-2.40947	0.00228377	0.00372344
NMI	5.38238	11.3853	1.08085	9.95027e-15	1.28113e-13
IGLL5	10.1901	28.5164	1.48462	0.0260309	0.0352447
RNY4P10	0.430435	1.05389	1.29185	9.6064e-07	2.71578e-06
AL138689.1	0.162838	0.352735	1.11515	0.000485483	0.00088418
CLEC11A	2.7744	9.35262	1.7532	4.58772e-14	5.03487e-13
SCN2B	0.816545	0.169122	-2.27147	1.44493e-10	7.89957e-10
PCNPP3	0.0249482	0.346837	3.79725	7.62835e-13	6.47281e-12
PTGDS	21.0572	7.41645	-1.50551	2.09555e-09	9.37643e-09
AC025171.5	0.0994221	0.236779	1.2519	1.86065e-07	5.89849e-07
RHOU	4.63313	1.74	-1.4129	7.77535e-05	0.000160549
MXRA5	7.41175	19.6171	1.40423	5.42678e-05	0.000114885
NDRG2	56.3048	10.0955	-2.47955	3.87648e-21	4.14924e-19
TNFSF11	0.106046	0.536005	2.33755	4.34275e-12	3.14435e-11
AC009404.1	0.113118	0.231559	1.03354	7.2942e-09	2.98213e-08
TRIB3	3.34446	9.46405	1.50068	1.92702e-13	1.85378e-12
PARP9	7.38949	14.8845	1.01026	3.22471e-09	1.40021e-08
SAMD14	0.080706	0.212482	1.39659	6.57344e-12	4.60555e-11
RNF222	5.74724	1.89083	-1.60385	7.0903e-06	1.73312e-05
RTP4	3.37469	9.89894	1.55252	1.77048e-09	8.01065e-09
CYBB	4.09976	8.78051	1.09876	6.42962e-05	0.000134497
TP53INP2	34.056	13.996	-1.28289	9.24952e-13	7.70851e-12
CST5	129.919	0.0985835	-10.364	1.02984e-06	2.89665e-06
ACKR3	20.0209	46.851	1.22658	2.06843e-06	5.51334e-06
AC015660.1	0.37341	1.15504	1.62911	5.59995e-06	1.38889e-05
LAMC2	17.1955	231.451	3.7506	6.51477e-22	1.21847e-19
LSP1P4	0.406644	0.847501	1.05945	0.00292121	0.0046773
IGFBP7	47.7494	106.606	1.15873	1.31768e-11	8.73278e-11
SNX10	0.979898	4.94681	2.33579	8.12261e-21	7.43931e-19
IL2RA	0.753636	2.45491	1.70373	1.69828e-11	1.10369e-10
CDCA2	1.2932	4.07721	1.65664	7.72445e-17	1.78244e-15
RPL23AP11	0.0216527	0.596568	4.78407	6.8326e-16	1.19725e-14
AC124798.1	0.328148	0.735625	1.16463	0.000992668	0.00172143
CRNN	1743.03	82.8687	-4.39462	5.4382e-13	4.7873e-12
CD70	0.305312	2.93298	3.26401	1.51686e-15	2.39357e-14
AL133517.1	0.118068	0.293889	1.31565	9.56136e-11	5.40866e-10
OIP5	1.29339	4.31741	1.73901	4.10722e-19	1.87121e-17
EPHX4	0.0902762	0.224073	1.31155	2.54106e-08	9.42417e-08
KRT36	51.7776	4.77359	-3.43918	1.67685e-06	4.53421e-06
FLG2	2.9218	0.944629	-1.62904	0.0203438	0.0280708
KRT9	0.407116	2.34573	2.52652	9.92019e-10	4.67911e-09
HIST1H2BD	5.89669	18.7459	1.6686	3.62677e-15	5.25188e-14
LINC01305	0.017536	0.406495	4.53484	1.04635e-06	2.93937e-06
DMC1	0.149787	0.420329	1.48861	2.35854e-05	5.29657e-05
NMRK2	9.92495	1.90256	-2.38312	0.00534734	0.00818994
LINC00392	0.0307772	4.30731	7.12878	0.000174299	0.000339726
COL11A1	0.305375	7.29332	4.57792	3.07864e-16	5.9329e-15
GBAP1	0.229593	0.501417	1.12693	5.75574e-11	3.383e-10
S100A8	6140.5	2359.32	-1.37999	9.61188e-06	2.3026e-05
LYZ	1548.72	114.442	-3.75839	0.000264072	0.000499844
AL139246.5	0.517172	1.40565	1.44252	2.86605e-10	1.48078e-09
CIDEA	6.01615	0.470452	-3.67672	3.12524e-16	6.00967e-15
LINC01096	0.0311486	0.221301	2.82877	5.80274e-13	5.06898e-12
C19orf66	2.89203	6.5007	1.16851	1.24659e-15	2.03019e-14
HSPG2	9.84067	19.884	1.01478	5.93104e-06	1.4663e-05
GOLGA6L7	0.00344371	0.249169	6.17702	1.53993e-06	4.18884e-06
MIR3164	0.0528507	0.445097	3.07412	8.76373e-07	2.49742e-06
SLC7A8	9.66978	38.4191	1.99027	3.54995e-13	3.22967e-12
NAALADL2-AS2	0.00461358	0.26139	5.82417	2.25868e-09	1.00531e-08
CCBE1	0.177227	0.514991	1.53895	0.0247206	0.0336012
FILIP1	2.1105	0.713028	-1.56556	0.00449386	0.00696988
CDK6	3.65911	10.215	1.48113	6.06104e-12	4.27013e-11
MTND2P28	172.67	76.8196	-1.16847	1.90004e-05	4.33097e-05
RBM12B-AS1	0.165555	0.516051	1.64021	4.85423e-14	5.30769e-13
MINPP1	2.93642	6.31789	1.10539	3.16024e-16	6.05729e-15
AP001160.1	0.213211	0.460767	1.11176	1.72503e-09	7.837e-09
TMPRSS11E	76.9466	25.3842	-1.59992	2.06818e-08	7.78381e-08
LAYN	1.93229	5.17656	1.42168	1.33166e-08	5.19565e-08
OSMR-AS1	0.173641	0.368695	1.08632	1.74391e-08	6.65215e-08
LINC00115	0.141181	0.401114	1.50647	9.24952e-13	7.70851e-12
EPSTI1	2.27395	10.802	2.24802	3.11691e-15	4.55438e-14
GPC2	0.0832398	0.553624	2.73356	4.7041e-15	6.5813e-14
CBLB	1.2916	3.0335	1.23182	4.51116e-15	6.34133e-14
NAGS	0.798969	2.44764	1.61518	1.22547e-15	2.00129e-14
TMEM231	1.49471	0.644369	-1.21391	0.0123334	0.0177586
DOCK3	0.434401	0.204947	-1.08378	1.97308e-13	1.89399e-12
CLYBL	1.30642	0.540687	-1.27276	3.01815e-17	7.84014e-16
AP000851.2	0.922878	0.222612	-2.05161	0.0254953	0.0345748
ITGA2B	0.0655048	0.24089	1.8787	8.43701e-13	7.08453e-12
AKR1C7P	0.104523	0.708045	2.76002	1.06337e-08	4.22212e-08
KCND1	0.195982	0.440934	1.16984	2.46687e-06	6.49354e-06
C6orf58	109.824	2.69291	-5.34988	9.50083e-06	2.27753e-05
GFI1	0.216507	1.00833	2.21948	9.00269e-16	1.52779e-14
KRT3	13.2221	3.02156	-2.12958	4.98181e-05	0.000106138
HSF2BP	0.132429	0.452965	1.77418	5.37772e-15	7.4359e-14
RN7SL263P	0.148167	0.309166	1.06115	9.74788e-05	0.000198329
WNT7B	5.98133	17.1129	1.51655	5.136e-14	5.59169e-13
RNA5SP283	0.958583	2.36168	1.30084	6.62177e-08	2.26743e-07
UHRF1	1.75815	6.45376	1.87608	4.14649e-19	1.88427e-17
KTN1-AS1	0.504272	1.11302	1.1422	4.65959e-13	4.15621e-12
LINC01322	0.0407457	1.16609	4.83888	1.15783e-17	3.44594e-16
AL139351.1	0.0435471	0.28925	2.73167	1.34599e-11	8.90045e-11
F2R	4.84995	12.5632	1.37316	2.2987e-11	1.46339e-10
AL157373.2	0.137909	0.359336	1.38162	0.00850675	0.0126009
RUFY4	0.0939733	0.308281	1.71392	2.77599e-05	6.15091e-05
JAG2	7.40967	17.1375	1.20967	1.90663e-14	2.31876e-13
FOXP4-AS1	0.077531	0.295007	1.9279	0.000102472	0.000207892
RAB17	2.00993	0.593075	-1.76086	1.20394e-06	3.33774e-06
LINC01010	0.143967	0.483565	1.74797	9.83212e-07	2.77473e-06
AC022149.1	0.360864	0.820637	1.18529	3.15717e-07	9.67516e-07
NR5A1	0.0137786	1.78713	7.01907	4.31361e-07	1.29052e-06
FCGBP	10.5949	5.01384	-1.07938	6.9516e-06	1.70109e-05
ETV1	1.68288	0.812399	-1.05067	0.0280711	0.0377682
KYNU	0.615172	2.29451	1.89913	4.25915e-07	1.27573e-06
CD84	0.477012	1.15476	1.27549	0.000257659	0.000488329
WNK4	0.683671	0.267211	-1.35532	7.33998e-09	2.99947e-08
MFAP2	2.51031	21.9745	3.1299	1.70739e-22	5.14185e-20
CCL23	1.11659	0.280239	-1.99437	9.83495e-11	5.5493e-10
LRRC8D	5.16011	11.0678	1.10089	2.85302e-13	2.65405e-12
CGAS	1.6468	5.91825	1.84551	4.30144e-20	2.85179e-18
PNLDC1	0.823985	2.32205	1.49471	0.00767373	0.0114519
HOXC10	0.165562	3.24883	4.29448	2.35804e-16	4.68654e-15
NCOA7	19.8199	9.88292	-1.00394	4.65683e-05	9.97619e-05
AL442125.2	0.0790719	0.213877	1.43555	6.78191e-07	1.96736e-06
FKBP14	2.02855	4.82461	1.24996	5.2302e-16	9.39638e-15
IFIH1	5.21237	15.3062	1.55411	1.87899e-11	1.21448e-10
RPS7P3	0.150581	0.322758	1.09991	1.1538e-06	3.21135e-06
PIEZO2	0.0982021	0.311067	1.6634	2.02611e-07	6.37617e-07
DLX2-DT	0.0159157	0.224328	3.81709	7.39287e-16	1.28529e-14
VOPP1	3.91046	11.3091	1.53208	1.23563e-16	2.68723e-15
AC104699.1	0.17965	0.393442	1.13096	0.00154269	0.00258469
HLA-B	318.98	874.859	1.45559	5.83157e-13	5.08666e-12
SNAI2	9.53396	35.4819	1.89593	1.25099e-21	1.93284e-19
SNORD63	0.226195	0.484949	1.10026	0.00448906	0.00696487
LINC00355	0.0032221	0.263828	6.35545	2.56808e-06	6.74596e-06
SAMD5	2.84842	0.653886	-2.12305	2.63292e-15	3.93124e-14
COL17A1	74.0207	226.417	1.61298	2.40662e-08	8.96265e-08
LINC00638	0.225857	0.499633	1.14546	1.92544e-07	6.08308e-07
RASD1	19.427	6.45083	-1.59051	0.0011142	0.00191572
AC026740.1	0.45643	1.52331	1.73875	5.18931e-10	2.56264e-09
HIST1H3F	0.0931584	0.302638	1.69983	6.56573e-10	3.19616e-09
C2	1.36306	3.53532	1.37499	7.67632e-11	4.40688e-10
AL021328.1	0.832137	0.152192	-2.45093	9.54942e-19	3.8129e-17
MIR647	1.0799	2.25972	1.06524	9.94183e-05	0.000201997
LINC01694	0.0512107	0.471981	3.20421	8.25888e-06	1.99915e-05
SNORD99	1.06155	3.85434	1.86031	2.75722e-13	2.57302e-12
MMP16	0.13811	0.355444	1.36381	5.39241e-08	1.87207e-07
AC084880.1	9.19332	2.85823	-1.68547	1.74761e-09	7.92132e-09
GADD45B	42.4299	14.8675	-1.51292	3.75422e-08	1.34594e-07
AC016394.1	0.320205	0.91052	1.5077	4.9269e-12	3.53416e-11
IL33	14.3883	4.66497	-1.62496	5.98431e-14	6.40537e-13
P3H2-AS1	0.058555	0.586238	3.32362	4.16241e-11	2.51728e-10
AL162376.1	1.31719	0.654729	-1.0085	3.68984e-10	1.8689e-09
ITGA1	0.664988	1.9764	1.57148	2.51716e-14	2.96191e-13
PCDHGA1	0.095802	0.227445	1.24739	0.000118013	0.000236292
SPDEF	11.2136	1.32562	-3.0805	0.00530144	0.00812454
KNDC1	0.623214	0.184397	-1.75691	0.01633	0.0229315
CDC45	2.04131	9.12506	2.16034	5.30689e-23	2.78942e-20
KLHL5	3.14242	8.1394	1.37304	6.71923e-16	1.18322e-14
MIR1254-1	0.440242	0.996462	1.17852	2.45893e-05	5.50515e-05
KRT24	55.2634	15.1527	-1.86675	0.0211901	0.0291481
MCM5	5.74279	17.0182	1.56725	8.28595e-21	7.54998e-19
HJV	11.7049	1.06625	-3.45649	0.00103018	0.00178178
AC011450.1	0.18374	0.434206	1.24071	2.56488e-05	5.7244e-05
DSE	2.41634	5.26861	1.12459	9.86965e-11	5.56534e-10
KIF21B	0.267117	0.636636	1.253	1.79363e-09	8.10715e-09
CNPY4	2.0513	4.58092	1.1591	3.33534e-13	3.05161e-12
NKX2-2	0.00811587	0.291386	5.16604	0.000812183	0.00142937
ORC1	1.52311	5.17939	1.76577	7.75061e-19	3.15133e-17
ZNF469	0.286772	1.84518	2.68579	1.02003e-14	1.30859e-13
EVA1A	1.12127	3.91979	1.80564	2.22109e-09	9.89081e-09
LINC02041	0.158079	1.78953	3.50086	2.54514e-11	1.61047e-10
ME3	1.81988	0.849255	-1.09957	3.14321e-09	1.36817e-08
MMP3	7.59568	59.7713	2.9762	3.34604e-14	3.80861e-13
RN7SL834P	0.160345	0.461092	1.52387	1.178e-07	3.85251e-07
TSKS	0.163153	1.16243	2.83285	7.65647e-05	0.00015826
CLDN11	1.60928	0.319635	-2.33192	2.10879e-10	1.11881e-09
AC112777.1	0.276563	0.945671	1.77373	1.5328e-13	1.50975e-12
HOXD11	0.184579	2.94376	3.99535	1.59305e-21	2.24645e-19
TRPM2-AS	0.0913532	0.701188	2.94027	1.49881e-08	5.79941e-08
CHAF1B	1.78587	3.72174	1.05935	7.78454e-11	4.46179e-10
AC025287.3	0.130728	0.273503	1.06499	7.64629e-07	2.19837e-06
AC018926.2	0.154538	0.363019	1.23208	7.82239e-06	1.90187e-05
LINC00668	0.0386819	1.03005	4.73491	8.94496e-09	3.59254e-08
RHOH	0.454556	0.911145	1.00322	0.000185755	0.000359922
PRUNE2	3.0058	1.07383	-1.48498	6.14992e-05	0.000129056
DLEU2	0.334973	0.909466	1.44098	1.19272e-16	2.60346e-15
AL512791.1	0.41394	0.885875	1.09768	5.92435e-06	1.46505e-05
VMP1	10.4897	21.5979	1.04191	5.11466e-15	7.1109e-14
CLPTM1L	11.2728	22.7102	1.0105	1.05378e-16	2.32879e-15
SGO1	0.615318	1.62076	1.39727	1.767e-13	1.71002e-12
AC245041.2	2.01563	4.13843	1.03785	4.10888e-09	1.75118e-08
CCER2	1.16641	0.167937	-2.79608	0.000810345	0.00142627
AL022341.1	0.153328	0.323395	1.07668	1.91636e-05	4.36591e-05
AL445250.1	0.065402	0.352937	2.432	1.03462e-05	2.46455e-05
RFC4	2.69925	12.0768	2.16161	1.8091e-23	1.82214e-20
TNFRSF18	4.44495	16.2222	1.86773	4.56826e-10	2.2858e-09
ADAM8	2.07628	9.23803	2.15358	2.9844e-18	1.05212e-16
AC104837.1	0.122198	0.247304	1.01706	1.66999e-08	6.39767e-08
AC005392.2	26.749	4.75088	-2.49322	1.90334e-07	6.01879e-07
SUCNR1	0.204467	0.454396	1.15208	8.232e-05	0.000169309
KLK11	62.9962	27.7624	-1.18213	7.94967e-11	4.54033e-10
CHAF1A	4.24927	10.3078	1.27845	9.31716e-16	1.57664e-14
RPTN	35.0504	8.17234	-2.10061	0.00436191	0.00678701
MCOLN3	0.202807	0.572338	1.49676	4.33147e-05	9.32754e-05
TIGD3	0.149982	0.385433	1.36169	5.07839e-07	1.50514e-06
AC132872.3	0.216723	0.602829	1.4759	3.34979e-10	1.70935e-09
DDIAS	0.900071	2.35445	1.38728	5.39023e-14	5.82211e-13
CXCL17	120.087	27.5344	-2.12477	5.9282e-12	4.19317e-11
CDCA4	8.35453	22.9674	1.45896	1.97401e-22	5.45221e-20
LINC02544	0.127807	0.624013	2.28761	2.64103e-13	2.4776e-12
ARPP21	1.43121	0.300628	-2.25118	0.0112388	0.0162946
ANKLE1	0.0936755	0.482611	2.36512	2.18589e-11	1.39859e-10
MMP13	0.884817	70.7587	6.32139	2.57337e-19	1.25614e-17
NT5E	3.42027	12.2663	1.84252	3.8449e-08	1.37485e-07
FANCC	0.900003	2.19801	1.28819	3.15714e-17	8.14168e-16
GJA1	67.1183	174.138	1.37546	5.87866e-11	3.44612e-10
TBX2	0.647755	1.99745	1.62464	8.24508e-13	6.94636e-12
AL161431.1	0.850382	9.74844	3.51899	2.89799e-13	2.68744e-12
FAM229A	0.24239	0.494028	1.02726	5.13137e-06	1.27928e-05
MGP	87.433	17.9226	-2.28639	4.19601e-05	9.05669e-05
ZNF251	1.25837	2.53223	1.00885	3.87276e-11	2.35574e-10
MAGEA12	0.0502804	2.99433	5.89609	0.000384023	0.00070958
CCDC77	1.39399	3.14328	1.17305	2.75803e-17	7.29237e-16
TPBG	4.37718	13.5721	1.63257	1.09444e-20	9.43984e-19
NCAPD2	9.15625	25.5901	1.48276	1.28805e-17	3.74567e-16
PLAU	17.7069	110.055	2.63584	2.66145e-20	1.93806e-18
PI16	13.7759	1.52315	-3.17702	2.58825e-15	3.88167e-14
BNIP3P11	0.521849	1.24718	1.25696	1.53425e-09	7.02411e-09
FOXP3	0.956626	3.52545	1.88178	6.25092e-13	5.39943e-12
LINC01564	0.447311	1.20734	1.43248	0.00543216	0.00830857
RHBDL1	0.46285	1.60326	1.79239	7.192e-08	2.44242e-07
AC126474.1	0.143452	0.306213	1.09397	5.19319e-13	4.59299e-12
BMF	1.43355	2.9841	1.05771	4.08284e-09	1.74092e-08
PTN	25.8052	12.8047	-1.01099	6.96079e-10	3.3746e-09
LMOD3	12.0968	1.80478	-2.74473	0.00106537	0.00183751
IFNG	0.133216	0.655555	2.29895	1.99765e-08	7.53435e-08
FASLG	0.303037	0.729198	1.26681	0.0117062	0.0169144
TGFBR3	4.87861	1.40844	-1.79237	4.76921e-13	4.24121e-12
TTC21A	0.558039	0.214218	-1.38129	0.000656145	0.00117477
PYCR3	3.78417	8.38798	1.14835	9.89373e-16	1.6647e-14
ABCC5	4.16057	12.4603	1.58248	1.6329e-07	5.22953e-07
MIR4635	0.148596	0.85848	2.53039	4.87867e-08	1.70975e-07
ADAMTS12	0.274777	2.96389	3.43116	1.12558e-19	6.30895e-18
POU6F2	0.0276648	0.281025	3.34457	0.00688731	0.0103566
AC110285.6	0.0391916	0.245192	2.64529	2.5949e-11	1.63671e-10
FCER1G	11.3466	26.2491	1.21001	3.06373e-09	1.33619e-08
NXPE4	2.3489	0.0281938	-6.38046	0.000100752	0.000204566
AL589765.4	0.36583	1.02444	1.48559	1.47185e-06	4.01865e-06
E2F7	0.584013	2.87918	2.30159	1.25172e-19	6.84327e-18
AC012498.2	0.364736	2.01113	2.46308	1.11579e-14	1.4161e-13
TSHZ3	1.24138	2.83146	1.18961	1.05319e-08	4.18452e-08
COL6A3	6.76066	41.3698	2.61334	5.5142e-15	7.58918e-14
MIIP	4.6834	9.68402	1.04805	3.45434e-17	8.74313e-16
HIST1H2APS4	0.0480385	0.230972	2.26546	9.25804e-09	3.71157e-08
AP005136.2	0.0994452	0.216364	1.12149	1.27662e-07	4.15797e-07
MRPL21	9.12496	19.3471	1.08423	5.98304e-07	1.75395e-06
BMP1	3.40113	12.8443	1.91704	6.14615e-23	2.87381e-20
HSPB6	129.648	10.3277	-3.65001	5.38492e-12	3.83638e-11
LINC00659	0.0415536	0.327438	2.97818	2.30402e-09	1.02447e-08
MTERF3	5.64733	11.7722	1.05975	2.71966e-18	9.7034e-17
CDC6	1.70124	7.40015	2.12097	6.82482e-23	2.95764e-20
MLANA	0.900066	0.154984	-2.53791	0.00218956	0.00358203
NAP1L4P1	0.11018	0.282404	1.3579	3.25987e-10	1.66655e-09
NRAP	85.5718	9.49553	-3.17181	3.4595e-06	8.88249e-06
CHDH	1.29397	0.512456	-1.3363	1.30358e-06	3.59157e-06
ZIC5	0.0566998	0.907302	4.00017	2.00893e-20	1.51892e-18
BARX2	34.5183	8.24564	-2.06566	9.4573e-20	5.4381e-18
PTPRK	6.29248	13.0237	1.04944	3.19907e-12	2.38028e-11
CXCL11	1.86032	24.352	3.71042	1.9201e-11	1.23924e-10
GALNT10	2.50853	5.19733	1.05093	1.10271e-12	9.05407e-12
AC012213.1	0.0310438	0.261317	3.07342	7.70474e-10	3.69894e-09
LINC01869	0.076664	0.255367	1.73595	6.66869e-12	4.66861e-11
SLC17A9	0.2661	1.25664	2.23954	1.13573e-14	1.43832e-13
NOP14-AS1	1.41508	2.8767	1.02353	2.67272e-12	2.02252e-11
PRELID3A	0.248864	1.12486	2.17632	1.87436e-22	5.34136e-20
SMIM3	6.67185	14.808	1.15022	4.62407e-11	2.76542e-10
AL645939.3	0.149214	0.329507	1.14293	0.000516594	0.000937286
PKNOX2	1.06875	0.286897	-1.89732	6.3868e-07	1.86431e-06
AC092171.4	0.0714163	0.282586	1.98436	4.54946e-09	1.92601e-08
NUF2	1.34834	5.09992	1.91929	1.26386e-19	6.88843e-18
GAPLINC	0.118457	0.468126	1.98254	1.61067e-08	6.18916e-08
AC006026.3	1.01323	0.391715	-1.37108	2.55838e-10	1.33384e-09
AC034213.1	0.0443087	0.585972	3.72517	9.88595e-10	4.66495e-09
AC104825.1	1.90758	0.793105	-1.26616	6.95497e-16	1.2175e-14
HOXA11-AS	0.0100683	0.274244	4.76757	2.19404e-17	5.99751e-16
HSPBAP1	1.0088	2.28871	1.1819	3.04033e-18	1.06131e-16
HOXB6	0.175778	0.546109	1.63543	3.43154e-11	2.11048e-10
LINC01644	0.517259	0.23016	-1.16825	5.3935e-09	2.25699e-08
LYVE1	4.26064	1.15135	-1.88774	0.000117003	0.000234455
MINDY1	9.31363	4.10969	-1.18031	3.87924e-19	1.77645e-17
ALMS1-IT1	0.100674	0.343482	1.77055	6.13029e-14	6.53799e-13
AC106820.3	0.261964	0.563516	1.10509	1.47999e-05	3.43834e-05
CBX3P9	0.0983729	0.276484	1.49086	3.08179e-11	1.91392e-10
LCN2	455.888	157.744	-1.53109	5.61977e-08	1.94757e-07
SELENBP1	16.7684	3.25234	-2.3662	1.17583e-17	3.47623e-16
AC104564.3	0.0808181	0.237203	1.55337	1.93401e-07	6.10907e-07
SMC1B	0.0240788	0.869311	5.17404	7.57998e-08	2.55969e-07
HLA-DOB	0.956716	2.39092	1.3214	2.59275e-09	1.14483e-08
AL391056.1	0.0874165	0.30636	1.80925	0.00400092	0.00626381
BTBD19	0.485995	0.988505	1.02431	1.71875e-07	5.48076e-07
TNFSF4	0.174106	1.57508	3.17739	5.44415e-18	1.79465e-16
WNT2B	0.432944	1.26746	1.54969	9.02361e-05	0.000184395
CSGALNACT2	3.05466	7.52011	1.29974	1.98787e-16	4.05983e-15
HBQ1	0.0405512	0.276923	2.77167	0.00590393	0.00898049
HMGN2P23	0.0963527	0.421709	2.12985	1.81677e-07	5.77054e-07
LARGE2	6.68179	18.029	1.43201	1.06676e-11	7.20692e-11
ADCY2	0.825598	0.260631	-1.66343	2.40396e-06	6.34301e-06
AC011451.1	0.975959	2.11158	1.11343	3.52531e-12	2.59909e-11
PDLIM7	8.95432	21.2707	1.24821	2.64328e-14	3.09393e-13
ARTN	0.451217	5.23092	3.53517	2.03466e-21	2.63882e-19
AC105277.1	0.383246	1.03403	1.43194	3.41309e-07	1.03949e-06
CAVIN3	4.78645	15.8213	1.72484	2.63292e-15	3.93124e-14
LINC02434	0.0137624	0.522189	5.24576	1.18858e-08	4.67436e-08
GBP4	4.76164	10.0805	1.08204	0.0132415	0.0189616
MT1M	9.17465	2.62407	-1.80585	4.32509e-06	1.09455e-05
BRCA1	1.10115	2.98907	1.44069	1.9705e-16	4.03363e-15
VGF	0.150253	0.433038	1.5271	3.3473e-07	1.02085e-06
CLDN1	54.619	116.904	1.09785	0.000381634	0.000705385
NR4A3	4.27058	1.59404	-1.42175	0.00274582	0.00441678
SCRN1	7.40516	17.942	1.27674	5.5142e-15	7.58918e-14
MRGBP	4.17252	11.9873	1.52252	9.70291e-25	4.31003e-21
GAD1	0.0476752	0.324426	2.76658	1.1064e-11	7.44925e-11
PFN2	15.2732	41.5403	1.44351	1.33166e-08	5.19565e-08
HTRA1	31.2649	81.5247	1.38269	2.4675e-10	1.29063e-09
AC010331.1	0.09943	0.293022	1.55926	8.19277e-09	3.31366e-08
IGLV4-69	11.5382	50.4026	2.12709	0.0315534	0.0420044
ARSF	1.76771	0.140171	-3.65662	6.72499e-19	2.81871e-17
RSAD2	1.93897	12.7464	2.71672	1.56595e-14	1.94436e-13
MAGEA10	0.00515207	1.50313	8.1886	5.28397e-06	1.31511e-05
IFITM1	60.4439	173.266	1.51932	7.89687e-10	3.78096e-09
ABCG1	2.82924	5.73601	1.01963	3.73247e-10	1.8878e-09
BIRC5	4.99513	20.6105	2.04479	2.18928e-23	1.85234e-20
KC877982.1	0.0519051	2.42021	5.54311	3.97191e-06	1.01151e-05
ST8SIA2	0.110967	0.40895	1.8818	2.82367e-07	8.7057e-07
AL512363.1	1.79544	3.6363	1.01813	0.0281464	0.0378581
TOPBP1	4.28989	10.2797	1.26078	1.01515e-15	1.70162e-14
SFTA2	3.67514	0.873841	-2.07236	5.75429e-08	1.99031e-07
XRCC2	0.350278	1.52067	2.11814	3.76148e-21	4.05055e-19
SERPINA9	0.0541833	0.309022	2.51179	3.34228e-10	1.70697e-09
CLDN17	9.18108	2.37896	-1.94834	3.59547e-05	7.82991e-05
FCRL5	0.13704	0.412824	1.59093	0.000733395	0.00130199
AC105219.1	0.205119	0.50266	1.29312	0.00112553	0.00193345
SLC9A3	2.88597	1.39282	-1.05104	0.00908812	0.013384
OR7E14P	2.86014	1.28335	-1.15618	2.75149e-10	1.42741e-09
AC004253.1	0.1131	0.345948	1.61296	7.07755e-08	2.40539e-07
AC079949.1	0.110036	0.681309	2.63033	2.59059e-10	1.34944e-09
AP003352.1	0.588749	1.37157	1.22011	1.44673e-09	6.65085e-09
AL445189.2	0.331473	0.70717	1.09316	0.00480084	0.00741299
CMAHP	2.12053	0.976414	-1.11886	0.00437666	0.00680711
HENMT1	1.74506	4.74835	1.44415	2.81677e-12	2.12339e-11
GPRC5B	5.36909	2.59032	-1.05155	0.00026843	0.000507552
LGALS1	110.381	370.703	1.74778	5.52196e-14	5.93552e-13
NSUN5P1	0.734017	1.54115	1.07013	3.80684e-09	1.63303e-08
ANXA1	1268.6	359.324	-1.81987	4.57701e-09	1.93676e-08
MEI1	0.286461	1.53406	2.42094	3.03115e-05	6.67131e-05
ESCO2	0.456076	1.28782	1.49758	1.09433e-12	8.99356e-12
MED10	9.78653	21.0698	1.10631	5.22861e-20	3.32982e-18
RNF144A	1.74828	3.86042	1.14282	2.13054e-10	1.12934e-09
RPL12P12	0.300462	0.619889	1.04483	0.00212877	0.00349156
HPGD	14.9271	1.99926	-2.9004	6.75003e-14	7.14747e-13
KLHDC7B	1.0884	11.4849	3.39946	1.11712e-14	1.41678e-13
AC006262.1	0.0997678	0.328655	1.71993	1.67408e-06	4.5281e-06
TNNI3	0.283201	0.91147	1.68637	0.011582	0.0167567
SERPINB1	244.273	97.0518	-1.33167	2.83246e-08	1.04197e-07
SCG2	0.592846	1.37192	1.21047	0.0213039	0.0292932
AC006449.5	0.11129	0.246603	1.14787	5.82218e-07	1.71131e-06
LUCAT1	0.122978	0.337518	1.45657	3.29136e-08	1.19446e-07
AL365330.1	0.378018	0.765663	1.01825	4.52581e-06	1.14048e-05
UBE2SP1	0.353966	1.4514	2.03576	6.05825e-16	1.07526e-14
ATP10B	3.74242	1.43609	-1.38182	5.02302e-07	1.48972e-06
FIBCD1	0.0401761	1.9659	5.61271	4.60568e-15	6.46395e-14
AC009948.4	0.287574	0.622933	1.11514	4.9546e-07	1.47164e-06
EYA4	0.581414	0.284033	-1.03351	0.029808	0.0398967
PXN	10.2173	24.1144	1.23888	1.83012e-14	2.23488e-13
SSTR2	0.107321	0.41304	1.94434	1.10561e-07	3.62913e-07
TRAV3	0.154986	0.388471	1.32567	0.0160674	0.0226163
DPF1	0.0876526	0.938413	3.42036	3.74371e-22	8.21213e-20
ADAR	23.5873	47.8828	1.0215	2.8852e-17	7.54996e-16
LINC01857	0.170805	0.436676	1.35421	1.67656e-06	4.53411e-06
CLDN14	0.0555989	0.355478	2.67663	1.19425e-13	1.2002e-12
RPS3AP5	3.68787	1.73994	-1.08375	0.00123111	0.00210027
GRIA3	0.0577548	0.288255	2.31933	4.75413e-09	2.00653e-08
AL162411.1	0.13942	0.38845	1.47829	0.00301501	0.00481621
C1RL-AS1	0.227307	0.701597	1.626	7.56802e-15	1.0065e-13
DES	695.17	133.186	-2.38392	0.000254508	0.00048282
LINC02560	20.1054	6.90694	-1.54147	1.0256e-07	3.38088e-07
CCNE1	1.43661	5.00873	1.80178	4.83616e-20	3.17081e-18
DKFZp779M0652	0.599328	0.260187	-1.2038	2.43558e-07	7.58153e-07
SNORA80B	0.106118	0.618019	2.54198	2.32346e-05	5.22505e-05
ZNF750	50.5091	24.0319	-1.07159	3.75071e-07	1.13454e-06
POLD1	4.10443	10.0597	1.29333	6.60027e-19	2.779e-17
NCAPG	1.89874	5.94822	1.64741	9.18651e-20	5.35167e-18
AC073410.1	0.0502951	0.364443	2.8572	6.23612e-10	3.04656e-09
SLA	1.01637	2.10047	1.04729	1.29146e-05	3.02728e-05
CDKN3	2.69635	10.1178	1.90782	6.61378e-23	2.93784e-20
SYT5	0.0978326	0.246985	1.33604	4.81896e-08	1.69062e-07
WDR53	3.67785	9.13051	1.31183	7.42074e-23	2.99663e-20
AC016205.1	0.199626	0.533551	1.41832	7.80663e-05	0.000161176
ZFP41	0.785469	1.72245	1.13283	1.27637e-17	3.72389e-16
TM4SF19-AS1	0.118506	0.920955	2.95817	9.73598e-20	5.56234e-18
AC068473.4	0.107783	0.334722	1.63483	0.000847564	0.00148677
CYP4A22-AS1	0.0883673	0.266296	1.59145	6.34012e-10	3.09366e-09
SCLY	0.0966546	0.212767	1.13836	3.63277e-16	6.8376e-15
STMN1	11.1965	33.1236	1.56481	1.20844e-17	3.56671e-16
PFKFB1	0.83058	0.163227	-2.34724	0.000157001	0.000308106
AC109454.3	0.0364978	1.06158	4.86226	2.59453e-11	1.63671e-10
IL17RD	2.02679	0.815812	-1.31289	1.91807e-05	4.36591e-05
PLXNA3	1.57365	3.24271	1.04309	3.10546e-11	1.92458e-10
RAD51AP1	1.375	5.69783	2.05098	1.23274e-20	1.03807e-18
RF00134	0.240523	0.56379	1.22898	9.79758e-05	0.000199317
TMEM100	0.760049	0.189023	-2.00753	1.42748e-15	2.285e-14
ABLIM2	6.82007	3.14985	-1.1145	5.25902e-05	0.000111666
TPBGL	0.108057	0.267252	1.30641	1.48737e-08	5.75892e-08
GLI3	1.99478	4.11375	1.04422	6.38364e-10	3.11349e-09
AMDHD1	0.126911	0.827584	2.70508	0.000146097	0.000287979
TMOD1	8.28918	1.638	-2.33929	5.7007e-05	0.000120211
SALL1	0.0559592	0.256051	2.19398	2.87997e-05	6.36379e-05
ZNF367	1.44493	3.80895	1.3984	6.17554e-11	3.59997e-10
TEDC2	0.718255	3.38568	2.23688	8.06813e-23	3.18566e-20
AC025575.2	0.146324	2.33073	3.99355	1.18315e-06	3.28627e-06
LMO7	17.5897	6.63024	-1.4076	4.7906e-11	2.8554e-10
LIPG	0.482759	1.16607	1.27228	0.00017517	0.000341162
CCKAR	0.595137	0.205239	-1.53591	0.00129847	0.00220925
TRAC	6.30017	13.1919	1.06619	0.000736245	0.00130646
LNX1	4.7959	2.01511	-1.25094	5.33019e-10	2.62783e-09
LAX1	0.361709	0.923668	1.35254	0.00579477	0.00882577
AC090204.1	0.502618	1.63249	1.69954	0.0194796	0.0269664
AC091057.4	0.104421	0.315524	1.59534	1.66256e-08	6.37058e-08
ACYP1	1.85351	3.92746	1.08333	2.97518e-11	1.8516e-10
TYMP	45.0325	139.81	1.63443	3.96666e-14	4.41602e-13
SFTA1P	0.134751	1.28641	3.25498	5.13555e-10	2.54174e-09
HIST1H2AE	1.68614	6.27918	1.89685	9.14923e-12	6.26207e-11
ZGRF1	0.234067	0.6762	1.53053	1.836e-17	5.11318e-16
CA13	2.08716	0.83636	-1.31934	1.62005e-13	1.58508e-12
SLAMF8	1.62898	5.55693	1.77032	2.49808e-12	1.90334e-11
GPIHBP1	1.20575	0.266563	-2.17738	1.5423e-07	4.95478e-07
AP002907.1	0.0788648	0.238218	1.59483	4.62961e-10	2.31389e-09
FHL1	137.298	17.1292	-3.00278	1.26076e-05	2.96234e-05
ENPP4	4.23148	1.013	-2.06253	8.31661e-09	3.35611e-08
SCNN1B	20.2275	4.38422	-2.20593	1.44986e-17	4.16173e-16
AMTN	2.4551	37.5859	3.93633	2.81459e-05	6.22852e-05
TMEM61	1.95701	0.53091	-1.88211	3.75383e-08	1.34594e-07
AL139095.2	0.509862	1.52114	1.57697	2.7983e-14	3.24121e-13
AKAP6	1.48458	0.602736	-1.30046	1.19852e-07	3.91531e-07
KRT7	63.4413	17.6101	-1.84902	2.67895e-06	7.01644e-06
AP003041.2	0.00921888	0.271471	4.88006	6.00872e-11	3.51541e-10
AC099850.3	2.8642	10.7148	1.90341	5.06222e-19	2.24303e-17
ELFN1-AS1	0.0306861	0.845321	4.78384	2.23799e-08	8.3768e-08
LINC02137	0.0889015	0.317699	1.83738	4.46102e-10	2.23551e-09
AC245297.1	21.9131	3.89145	-2.49341	0.00367998	0.00579713
XCL1	0.26535	1.2156	2.1957	3.74873e-13	3.39834e-12
TNFRSF4	0.745934	3.28436	2.13849	1.58783e-17	4.50681e-16
LAMB3	54.403	223.312	2.0373	1.08311e-17	3.24533e-16
LOXL2	1.76502	15.6397	3.14746	3.51952e-22	7.9158e-20
TNFRSF9	0.207859	1.02487	2.30176	9.39746e-16	1.58872e-14
FRZB	7.75046	1.32795	-2.54508	7.10103e-10	3.43603e-09
SMYD1	14.1469	1.12484	-3.6527	0.000161482	0.000316237
EMX1	0.0318359	0.269193	3.07991	1.64972e-11	1.07655e-10
TRAV26-1	0.127769	0.344728	1.43192	1.98101e-05	4.50167e-05
TMC7	0.279264	1.02582	1.87707	4.02418e-17	1.00002e-15
IL24	0.845021	9.86046	3.5446	1.28533e-14	1.61626e-13
SPRY4	1.31652	4.67229	1.8274	6.35513e-19	2.71437e-17
HSPA2	9.45214	19.6328	1.05456	0.000211369	0.000406099
FBN2	0.200221	3.66708	4.19497	2.88914e-15	4.25657e-14
ERVE-1	0.518257	0.190625	-1.44293	0.000158992	0.000311622
TRPV6	1.07355	0.175834	-2.6101	7.48996e-14	7.81562e-13
ABRA	4.73517	0.226931	-4.38309	4.41884e-05	9.50417e-05
AP001469.3	0.239938	0.524131	1.12727	2.16827e-07	6.79707e-07
SNORA65	0.719845	1.68241	1.22477	6.96048e-10	3.3746e-09
AC002116.2	0.264178	0.720092	1.44667	1.00657e-13	1.02845e-12
BRSK1	0.223514	0.584704	1.38734	3.35105e-08	1.21315e-07
TPST1	3.37658	8.91089	1.40001	3.54149e-14	4.00542e-13
DGCR5	0.0883251	0.260834	1.56223	0.00358224	0.00565118
CYP27C1	0.599949	2.78829	2.21647	1.13688e-12	9.31308e-12
SEC61G	18.7828	56.9129	1.59934	3.78242e-15	5.4462e-14
STX2	1.30456	2.93498	1.16978	5.01333e-14	5.46819e-13
ADGRF1	5.58846	1.123	-2.31509	8.56778e-08	2.86312e-07
CCDC18	0.467165	0.946429	1.01856	2.36856e-10	1.24547e-09
GATA4	0.0124398	0.302402	4.60344	0.00526075	0.00806636
DUXAP8	0.0314612	0.438759	3.80178	1.54049e-16	3.24693e-15
FAM69A	2.522	6.07045	1.26724	6.13626e-18	1.99322e-16
HIST1H2BN	0.0789202	0.234166	1.56907	5.71318e-12	4.05723e-11
FCGR3A	3.97298	14.2926	1.84697	2.03784e-10	1.08473e-09
RTTN	0.688708	1.87559	1.44538	7.91384e-16	1.36121e-14
KIF15	1.05048	2.37128	1.17461	1.73629e-09	7.88207e-09
RNA5SP108	0.0769177	0.319944	2.05643	9.88093e-08	3.2657e-07
TREML2	0.0552438	0.219884	1.99285	8.52636e-09	3.43382e-08
POLR2H	7.99761	18.4106	1.2029	5.95449e-16	1.05905e-14
ATP6V1C2	7.31429	2.24679	-1.70285	8.16245e-09	3.30215e-08
EIF4HP2	0.169507	0.430509	1.3447	3.20949e-07	9.82496e-07
PDK1	1.07295	2.26004	1.07477	6.13224e-11	3.5806e-10
RAB42	0.755901	1.71396	1.18106	1.12491e-07	3.69113e-07
ERICH5	1.03868	0.406582	-1.35312	4.32091e-08	1.5315e-07
AC136475.10	0.131166	0.478003	1.86562	3.08853e-11	1.91677e-10
CCDC87	0.128192	0.372229	1.53789	5.4249e-12	3.86331e-11
FABP5P7	8.57076	19.8417	1.21104	0.00285182	0.00457321
APP	72.6077	150.749	1.05396	1.45029e-12	1.15971e-11
MGAT5B	0.0568053	0.272082	2.25995	2.61902e-08	9.69877e-08
MT-ND6	2297.99	941.074	-1.28799	9.68409e-13	8.033e-12
CHIT1	0.20913	2.20552	3.39865	4.24149e-09	1.80294e-08
LHX2	0.507177	1.0502	1.0501	3.13124e-16	6.0112e-15
SMYD3	0.435105	1.1805	1.43996	2.67778e-15	3.98482e-14
PTDSS1	10.1882	21.173	1.05533	2.42975e-19	1.19922e-17
ASB10	1.73265	0.153557	-3.49613	0.000168581	0.000329231
AC098864.1	0.0824318	0.414313	2.32945	1.38151e-10	7.57613e-10
IL27RA	3.53532	9.8441	1.47742	7.52593e-09	3.06488e-08
THEG	0.0932901	0.236786	1.34379	0.000603675	0.00108597
ZFP69B	0.409976	0.822288	1.00411	1.16608e-10	6.49089e-10
TMEM270	0.0864299	0.28549	1.72384	0.000248538	0.000472049
MYZAP	3.73651	0.607573	-2.62056	1.99456e-22	5.45221e-20
C10orf71-AS1	1.45485	0.106129	-3.77697	0.000645571	0.001157
TBL1XR1	7.93432	17.5944	1.14894	2.9844e-18	1.05212e-16
AC004832.5	0.0980374	0.304392	1.63453	2.33675e-09	1.03824e-08
PSPC1P1	0.543343	1.66861	1.61871	0.000100596	0.000204276
SLC12A5-AS1	0.0158278	0.223885	3.82222	3.99734e-22	8.59791e-20
RAG1	0.15014	0.641571	2.0953	3.26452e-11	2.01613e-10
GMPR	7.70053	2.72836	-1.49692	0.00583219	0.00887973
AC005256.1	0.0683632	0.439549	2.68473	2.09349e-10	1.11185e-09
PLCB4	2.1273	0.565193	-1.91221	0.000148596	0.000292517
SYCE2	0.185628	0.71075	1.93693	0.00886704	0.0130877
AC114956.2	0.243491	2.94975	3.59865	5.47622e-23	2.78942e-20
CLDN10	8.47516	1.54426	-2.45633	3.2023e-11	1.98046e-10
FANCD2	1.16281	2.4504	1.0754	8.06165e-11	4.60281e-10
CEP131	2.31598	5.33255	1.2032	1.38538e-17	4.00903e-16
PDGFA	3.0234	7.41219	1.29373	8.37255e-13	7.03373e-12
AF111167.2	0.454005	0.211	-1.10547	4.0057e-09	1.71007e-08
AC010719.1	0.12181	0.487691	2.00133	7.69159e-09	3.12589e-08
CRYAB	162.336	36.2891	-2.16137	3.5577e-08	1.28222e-07
POU6F2-AS2	0.0639445	0.686033	3.42339	0.000314093	0.000588071
HSH2D	0.894157	2.02378	1.17845	1.21894e-05	2.87168e-05
SPATA20P1	0.239526	0.5729	1.2581	3.73242e-06	9.5421e-06
JADE2	3.35155	8.46744	1.3371	1.19852e-07	3.91531e-07
HOTAIRM1	1.53115	3.26779	1.0937	2.48206e-07	7.71405e-07
UTAT33	0.0851552	0.215309	1.33825	4.39615e-07	1.31477e-06
RHOF	0.196163	0.550192	1.48788	4.43419e-09	1.88125e-08
TRPM2	0.655048	2.20316	1.7499	1.2269e-12	9.96327e-12
CFTR	3.2464	0.111659	-4.86167	6.28311e-19	2.69658e-17
PANX2	1.8344	4.37937	1.25542	0.00372975	0.00586774
AC113139.1	0.0873182	0.257618	1.56088	1.27273e-06	3.51473e-06
AC023906.2	0.231	1.25241	2.43874	3.91099e-12	2.8579e-11
LINC01615	0.396887	4.45508	3.48865	2.18671e-19	1.10694e-17
SLC52A1	0.483154	1.78511	1.88546	1.30276e-10	7.17303e-10
EFHD1	3.20197	1.49994	-1.09405	0.036052	0.0474638
EXT1	5.98858	17.7341	1.56624	1.50175e-21	2.15186e-19
AL121672.3	0.222437	0.45073	1.01887	1.09061e-05	2.58904e-05
LEMD1	0.595579	2.12658	1.83617	1.2547e-05	2.94889e-05
AL512353.1	0.165403	0.335977	1.02238	2.66684e-08	9.85329e-08
AC093700.1	0.137667	0.29893	1.11863	6.02308e-05	0.000126574
TNFRSF25	1.78158	4.47208	1.32779	4.9982e-11	2.97215e-10
CHRNA9	0.119458	0.518111	2.11676	2.38931e-06	6.30993e-06
AC020913.3	0.07002	0.224316	1.6797	2.54723e-05	5.68868e-05
SFXN3	4.09782	9.58609	1.22609	5.30415e-14	5.7501e-13
OPRPN	2.48017	0.0126119	-7.61951	3.56246e-15	5.16716e-14
FEZF1	0.037453	0.362557	3.27505	3.37546e-05	7.38701e-05
APOL2	10.3327	23.262	1.17076	1.64721e-10	8.91217e-10
HIST1H2AL	0.0679934	0.35079	2.36714	9.08247e-13	7.57995e-12
KNTC1	0.865589	2.85136	1.7199	8.66771e-20	5.06605e-18
SNORA11F	0.442225	1.1097	1.32732	1.87793e-07	5.94459e-07
GPX3	102.261	24.1853	-2.08005	2.80822e-17	7.38114e-16
DSTNP2	1.34894	2.7315	1.01787	3.08337e-11	1.91423e-10
ADHFE1	2.12337	0.517157	-2.03768	1.46297e-05	3.40103e-05
ELOVL2	0.155044	0.442808	1.51401	0.000767825	0.00135654
OGN	3.63024	0.897197	-2.01657	1.01451e-10	5.70435e-10
PRELID2	0.302556	0.694677	1.19914	4.4317e-11	2.66382e-10
GREM2	1.63229	0.185138	-3.14023	7.76046e-16	1.34059e-14
AC025265.1	0.0892401	0.230823	1.37102	0.000273503	0.000516375
AL589986.2	0.987048	0.359173	-1.45844	4.84382e-05	0.000103506
LIMK1	5.01941	11.5765	1.20561	4.88357e-20	3.17844e-18
JAKMIP1	0.125103	0.337801	1.43306	0.00017225	0.00033592
MEIS3P1	2.67343	1.16933	-1.193	4.00828e-05	8.67467e-05
MYO10	3.61923	10.1836	1.49249	1.8696e-17	5.18237e-16
YDJC	6.90138	15.3322	1.15161	6.81951e-17	1.59224e-15
FRMD3	0.744838	0.247282	-1.59077	0.000616814	0.00110792
C20orf141	0.0202649	0.248815	3.61802	5.58299e-10	2.74544e-09
NDE1	3.15042	8.47249	1.42724	6.14391e-21	5.8377e-19
PFN1P6	0.0888613	0.232193	1.3857	1.53497e-05	3.55862e-05
AL353708.3	0.0979026	0.241765	1.30419	1.28405e-07	4.17886e-07
TEC	1.4234	0.60315	-1.23875	7.34113e-12	5.10317e-11
ALDH3A1	181.538	66.4079	-1.45085	6.74827e-06	1.65521e-05
PPP1R3A	4.38611	0.276022	-3.99009	0.000121645	0.000243045
AC105118.1	0.102528	0.590328	2.5255	2.62811e-09	1.159e-08
RNU6-140P	3.67353	13.6813	1.89697	2.51606e-14	2.96191e-13
TCF19	5.3035	12.7083	1.26075	1.6329e-13	1.59414e-12
AC078925.4	0.0270894	1.05039	5.27705	0.000146564	0.000288868
AL109741.2	0.14461	0.363083	1.32813	7.2667e-05	0.000150817
GLIS1	0.150943	0.861983	2.51366	4.47795e-14	4.92353e-13
ROR2	0.656321	3.20332	2.2871	1.04365e-11	7.06689e-11
AC104066.1	0.182314	0.378547	1.05404	1.36466e-05	3.18581e-05
AC007991.2	0.0534908	0.824955	3.94695	2.08039e-08	7.82627e-08
MIA	2.07409	0.556378	-1.89834	0.000534754	0.000968651
HIST1H2BL	0.0987478	0.353564	1.84015	4.79713e-13	4.2639e-12
NALT1	0.197142	0.395142	1.00314	0.00276409	0.00444452
PHF24	0.123978	0.661549	2.41576	1.11316e-09	5.20764e-09
FOXD2	0.0760344	0.333787	2.1342	7.27957e-21	6.87997e-19
AC093616.1	0.0827994	0.266677	1.6874	1.07063e-11	7.23028e-11
PRR9	4.63778	12.0709	1.38002	3.83146e-05	8.3153e-05
METTL7A	22.8819	6.96801	-1.71539	2.22057e-17	6.0514e-16
AKR1E2	0.246311	0.886156	1.84708	3.21337e-08	1.1695e-07
PCP4L1	15.4749	5.15849	-1.58491	5.3677e-06	1.33354e-05
AC233266.2	1.06159	0.225022	-2.23809	1.79718e-06	4.82945e-06
AL137803.1	0.0480751	0.352146	2.87281	3.25572e-08	1.18274e-07
LINC00106	0.360756	0.889483	1.30194	7.37487e-05	0.000152801
CIP2A	0.986439	4.15783	2.07553	1.87436e-22	5.34136e-20
LINC02454	0.0514601	0.808426	3.97359	8.709e-16	1.48078e-14
NAV3	0.274062	0.570373	1.0574	0.00139443	0.00235627
MIR133A1HG	3.41652	0.121036	-4.81902	0.000106429	0.000215135
AC098487.1	0.258778	0.572765	1.14623	3.66561e-08	1.31737e-07
AFAP1-AS1	0.0328316	3.00818	6.51766	3.48453e-14	3.94854e-13
AC046143.2	0.748142	1.68404	1.17054	3.9803e-09	1.70086e-08
MIOX	0.0131147	0.381657	4.86302	2.92101e-10	1.50655e-09
PIGX	4.75746	9.7642	1.03731	1.71661e-10	9.27073e-10
SKP2	4.42311	10.406	1.23429	8.93461e-15	1.16986e-13
NINJ2	1.16249	2.418	1.05659	1.38897e-06	3.81086e-06
ASF1B	4.61374	16.6551	1.85195	2.80467e-19	1.35417e-17
LRRC15	1.2837	8.49419	2.72616	2.72218e-13	2.54567e-12
SCNN1A	37.2308	14.767	-1.33412	3.441e-13	3.13859e-12
AP003500.1	1.92154	0.163815	-3.55212	5.77211e-21	5.57385e-19
HRCT1	1.75727	0.721301	-1.28466	0.000206165	0.000396832
KIF7	0.691104	1.57464	1.18805	3.82204e-08	1.36695e-07
ANGPT2	0.744944	2.19516	1.55912	1.44237e-14	1.79972e-13
LINC01094	0.49413	1.06002	1.10113	1.19184e-08	4.68508e-08
UNC45B	7.11956	1.04899	-2.76279	0.035573	0.0469063
PAEP	0.0327243	1.2968	5.30845	3.90236e-18	1.32323e-16
AC079949.2	0.0805634	0.541066	2.74761	9.88712e-10	4.66495e-09
HTR7	0.537777	3.2999	2.61734	1.14749e-11	7.6996e-11
CMPK2	1.39497	5.84199	2.06622	1.51253e-11	9.91318e-11
AC087612.1	0.254911	3.63745	3.83486	2.66994e-12	2.02128e-11
FOXL2	0.0568768	1.05692	4.21589	1.55588e-15	2.449e-14
AC020907.4	0.0801586	0.258045	1.68669	1.29213e-08	5.05252e-08
KIAA1549L	0.3754	1.58449	2.07752	4.81932e-08	1.69062e-07
AC019171.1	0.0820398	0.645781	2.97665	0.0264238	0.035706
PLD6	0.781509	2.28713	1.5492	1.26432e-14	1.59096e-13
MIF-AS1	0.267753	0.537696	1.00589	1.89316e-06	5.06898e-06
PDZD7	0.0441453	0.311918	2.82083	1.28992e-15	2.09309e-14
AL513320.1	0.0622242	0.253251	2.02502	3.13164e-10	1.60401e-09
SLC7A7	1.08781	2.70664	1.31508	1.90152e-09	8.57302e-09
BEND7	0.747303	0.284769	-1.3919	2.95429e-08	1.08208e-07
NFE4	0.0344045	0.4165	3.59765	0.00195552	0.00322439
SPC24	1.44824	5.73158	1.98463	2.7681e-20	1.99933e-18
PCDH17	0.341612	0.998967	1.54808	1.66235e-12	1.31566e-11
EMILIN1	5.33604	15.3074	1.52039	4.78813e-10	2.3844e-09
MITF	2.40792	0.829013	-1.53832	1.15383e-06	3.21135e-06
DNMT1	5.47296	13.0062	1.24881	4.1029e-16	7.57799e-15
RASD2	0.596862	2.50503	2.06936	7.58053e-08	2.55969e-07
HIST1H1B	0.111945	0.455047	2.02323	1.51222e-11	9.91318e-11
INHA	0.0779218	0.211241	1.43879	5.94465e-06	1.46905e-05
ETV4	3.9772	8.99921	1.17804	1.15998e-06	3.22746e-06
DPT	30.695	8.0829	-1.92506	1.74486e-05	4.00242e-05
TUBA3FP	0.0895677	0.239898	1.42137	1.40023e-09	6.45378e-09
AL139089.1	0.140099	0.459592	1.7139	1.21561e-10	6.73283e-10
ANKRD13B	1.34882	3.42295	1.34354	7.25796e-11	4.18428e-10
RPS29P3	0.20075	0.466531	1.21658	2.34457e-05	5.2672e-05
FA2H	8.15945	1.54211	-2.40357	0.00145669	0.00245168
GALNT18	4.82454	13.0187	1.43212	1.47412e-16	3.12928e-15
STAT4	0.419577	1.24065	1.5641	4.07016e-11	2.46569e-10
AC245884.3	0.104687	0.397964	1.92656	1.21024e-09	5.63213e-09
AL355472.4	0.0518352	0.273311	2.39854	3.78286e-06	9.66271e-06
PIFO	2.73911	0.184639	-3.89093	2.4785e-09	1.09793e-08
CCR7	1.43027	2.9279	1.03358	0.0012402	0.00211517
AC006305.1	0.162854	0.404954	1.31418	0.00206693	0.00339671
SKA2	6.44416	13.5934	1.07684	7.494e-20	4.46824e-18
ZNF281	1.98615	4.91529	1.3073	6.41556e-19	2.73361e-17
AC113410.3	0.146799	0.35214	1.2623	0.00562404	0.00858783
MT-TL1	4.20242	1.88867	-1.15385	7.27214e-08	2.46645e-07
AC084117.1	0.37164	0.772318	1.05529	1.88211e-06	5.04547e-06
AC020891.2	0.101297	0.438703	2.11465	9.88373e-14	1.0116e-12
DDHD1	0.424007	0.964801	1.18615	5.65685e-14	6.0695e-13
CD24P4	1.60391	0.687757	-1.22162	1.74318e-10	9.39995e-10
AP2M1	57.6077	125.431	1.12256	2.14341e-23	1.85234e-20
KANK4	0.350016	1.3025	1.89579	0.000250361	0.000475311
ISG15	22.1707	315.319	3.83008	8.45253e-21	7.66248e-19
FAM49B	5.0386	10.2612	1.0261	2.16478e-20	1.61613e-18
AC012368.3	0.102908	0.363084	1.81895	0.000213811	0.000410569
GNA14	1.97385	0.356329	-2.46973	6.19755e-15	8.4317e-14
NASP	7.05694	14.6815	1.05688	1.51686e-15	2.39357e-14
KLHL40	10.1172	1.25513	-3.0109	0.000580379	0.00104544
IGHV3-48	7.37993	15.129	1.03563	0.00989374	0.0144887
C2CD4B	1.77742	0.690741	-1.36357	3.6782e-06	9.41025e-06
CSRP3	73.2537	20.5593	-1.83311	0.00942231	0.013844
LINC02362	0.13669	0.287872	1.07451	0.000222073	0.000425101
GABRQ	0.427148	1.26333	1.56443	0.000794591	0.00139979
RAET1E	13.0826	3.89454	-1.74812	2.14392e-07	6.7255e-07
TINAGL1	7.42192	19.1945	1.37083	3.95506e-09	1.69048e-08
MIR1249	0.0825689	0.543025	2.71735	1.43271e-11	9.43179e-11
PLP1	0.931681	0.165351	-2.4943	3.12388e-16	6.00967e-15
MPP3	0.440319	1.31806	1.5818	6.4356e-16	1.13779e-14
ATF5	8.87141	19.4355	1.13146	3.02603e-10	1.55529e-09
MCTP1	0.532796	1.21162	1.18528	9.6301e-10	4.55558e-09
PCDHGC5	0.062641	0.837505	3.74092	3.45518e-11	2.12189e-10
PROCR	6.53916	24.7089	1.91786	8.40479e-16	1.43593e-14
ST3GAL2	1.17577	2.38267	1.01898	1.13915e-11	7.66103e-11
METTL21EP	2.96458	0.108819	-4.76783	1.56325e-08	6.02773e-08
SLAMF9	0.187629	1.67947	3.16205	6.59728e-13	5.67391e-12
CCM2	4.2795	10.686	1.32021	1.17313e-20	9.97333e-19
MYOT	41.2223	4.2904	-3.26424	2.89419e-05	6.39129e-05
NPM1P9	0.0575944	0.22025	1.93514	4.9197e-15	6.86132e-14
AC129510.1	0.161481	0.416218	1.36597	5.2628e-08	1.83244e-07
LSAMP-AS1	0.0425676	0.335376	2.97795	8.85294e-05	0.000181074
IGHV3-33	12.8173	33.4885	1.38557	0.0317624	0.0422611
NR2E1	0.0619633	0.269475	2.12067	0.00046218	0.000844076
UGT1A8	1.44158	0.482913	-1.57781	4.049e-07	1.21772e-06
IL21R	0.304336	1.15797	1.92787	1.22838e-09	5.71057e-09
LINC01405	4.17324	0.369284	-3.49836	0.00906601	0.0133547
AC147651.3	0.558442	1.24117	1.15222	5.36599e-10	2.64401e-09
CYP2E1	1.32496	0.485523	-1.44834	4.15453e-08	1.47547e-07
EN2	0.0903828	0.83636	3.21	6.22868e-14	6.63894e-13
ELF5	3.71555	0.800443	-2.2147	1.02193e-09	4.80872e-09
PTOV1-AS2	0.658676	1.63403	1.3108	2.3921e-08	8.91233e-08
GUCY1B1	1.19505	3.17559	1.40995	3.18371e-09	1.38444e-08
HIST1H2AJ	0.0829506	0.439074	2.40414	1.92877e-12	1.50573e-11
AC022973.4	0.10301	0.219014	1.08823	1.88171e-06	5.04516e-06
AL353763.2	0.293097	0.652674	1.15498	3.588e-07	1.0881e-06
BHMT2	0.69061	0.23003	-1.58605	2.52953e-05	5.65136e-05
TRDN	26.1254	2.595	-3.33164	0.000819989	0.00144225
TBX2-AS1	0.205067	0.464654	1.18006	0.00173843	0.00289136
CAP2	12.3248	3.27027	-1.91408	0.00452361	0.00701479
C1QTNF6	0.953225	6.58201	2.78764	1.00016e-21	1.66083e-19
SYT8	8.80997	3.15907	-1.47964	3.78267e-09	1.62384e-08
BOK-AS1	0.0136001	0.497446	5.19285	0.00252875	0.00409355
LTO1	1.174	4.14383	1.81953	2.57946e-14	3.0272e-13
HOPX	58.7486	10.361	-2.50339	5.47863e-11	3.23833e-10
CDX1	0.0433005	0.377214	3.12293	3.27271e-18	1.12693e-16
AC004980.2	0.212837	0.696534	1.71044	2.13248e-12	1.64704e-11
GNG7	2.61864	0.604681	-2.11457	3.48173e-09	1.50666e-08
TRBJ2-2P	0.25876	0.640757	1.30816	0.0286078	0.0384263
AL132780.4	0.16912	0.386793	1.19351	1.80482e-05	4.13035e-05
MIR8058	0.0851234	0.280408	1.7199	0.00129292	0.00220044
RBFOX1	1.11373	0.144626	-2.945	9.70155e-07	2.73963e-06
PIP5KL1	0.573963	1.25089	1.12392	1.78202e-09	8.05876e-09
SCARNA13	0.17257	0.632947	1.8749	2.33904e-11	1.48801e-10
SIRPG	0.481209	1.5669	1.70318	1.39632e-06	3.82808e-06
MTX1P1	1.25969	2.80626	1.15557	7.95927e-12	5.50488e-11
PTPRN2	2.33536	0.836804	-1.48068	0.000149227	0.000293629
ITGAV	11.8908	29.057	1.28905	3.30943e-13	3.02947e-12
CDH2	0.265594	1.17329	2.14327	0.00305417	0.00487395
NMRAL2P	0.417697	6.32414	3.92034	3.33102e-08	1.20763e-07
AC114956.1	0.0940564	1.1734	3.64103	1.61621e-22	5.01788e-20
C7	4.58163	0.73048	-2.64894	1.41261e-15	2.26732e-14
TRAF2	5.12459	11.2545	1.13499	1.13088e-11	7.60826e-11
CCDC144NL-AS1	0.0587773	0.333079	2.50253	4.06453e-05	8.78689e-05
LINC00460	0.0507198	1.36501	4.75022	3.57309e-19	1.65762e-17
CXCR3	0.959402	2.20975	1.20367	0.00606135	0.00920338
AC104031.1	0.257682	1.01157	1.97292	2.07175e-09	9.28396e-09
BANF1P2	0.171366	0.345332	1.0109	0.0231732	0.0316578
CLCN4	1.74699	0.570441	-1.61472	0.000346605	0.000644191
PKMYT1	1.72583	8.07548	2.22626	4.03808e-23	2.56245e-20
LINC01775	0.10474	0.350178	1.74127	3.39335e-10	1.72957e-09
SPINK5	343.045	46.8184	-2.87325	1.49076e-11	9.78854e-11
AMIGO1	1.7587	0.866931	-1.02052	2.04916e-07	6.44187e-07
TCL1A	0.223911	0.573622	1.35717	0.00539735	0.00826013
MIR155HG	0.202114	0.670571	1.73022	1.15034e-09	5.36746e-09
ZNF618	0.849311	2.03522	1.26082	9.25613e-10	4.3927e-09
RGS20	1.22353	3.33654	1.44731	4.0057e-09	1.71007e-08
LINC01843	0.0772147	0.216755	1.48912	0.010274	0.0150061
PIK3R1	8.93533	4.29439	-1.05707	2.29461e-06	6.0743e-06
DNASE1L3	10.5201	2.3481	-2.16358	4.26009e-06	1.07917e-05
CNTFR	3.55981	0.863081	-2.04423	2.94354e-13	2.72411e-12
AC026785.3	0.0191765	0.332973	4.118	1.19319e-06	3.31054e-06
DIAPH3	0.79267	2.04617	1.36813	2.2997e-15	3.50438e-14
FAM241B	2.11694	5.49858	1.37708	1.62469e-10	8.79837e-10
SCNN1G	4.46303	2.02483	-1.14022	1.42611e-06	3.90132e-06
AC013410.2	0.149966	0.360703	1.26618	3.70206e-05	8.04823e-05
AC024940.1	0.0514293	0.718519	3.80436	9.63131e-11	5.44304e-10
AMPD1	11.6581	0.934179	-3.64149	1.32631e-08	5.18044e-08
FZD6	11.7828	29.1746	1.30803	1.01515e-15	1.70162e-14
CCL26	1.04226	4.66092	2.16089	0.000216695	0.000415434
U62317.2	3.12961	12.6079	2.01027	5.03437e-17	1.21702e-15
MFSD13A	1.06802	2.39879	1.16737	2.51709e-13	2.36884e-12
GLS	3.75603	8.71376	1.21409	1.90251e-16	3.90795e-15
STK39	17.4284	8.24503	-1.07985	1.59465e-13	1.56281e-12
DKK1	2.06993	8.70816	2.07278	2.87144e-07	8.84532e-07
TRPV2	1.79204	3.93388	1.13435	2.3845e-09	1.05734e-08
FAM149A	1.18543	0.332038	-1.836	4.77119e-17	1.15971e-15
STK17A	7.54919	16.3289	1.11303	1.06425e-13	1.08055e-12
ACTN1	22.4521	48.2799	1.10457	7.05398e-10	3.41606e-09
PIGR	256.76	11.2591	-4.51126	5.51224e-05	0.000116583
AC026401.3	5.22488	16.6174	1.66923	8.70863e-21	7.8149e-19
FANCE	4.75455	11.1002	1.22321	1.40484e-15	2.2569e-14
TMEM200B	0.72643	2.53414	1.8026	1.15233e-13	1.16069e-12
SDK2	0.772303	2.92574	1.92156	1.41865e-09	6.53191e-09
PRRT2	0.088614	0.224928	1.34386	1.55148e-06	4.21511e-06
SMPD3	1.99416	0.766365	-1.37968	2.70665e-06	7.07961e-06
FBLIM1	12.6653	28.8474	1.18756	3.24727e-12	2.41109e-11
MIR6739	0.101173	0.275855	1.44709	0.000161737	0.000316701
NPY6R	3.84028	0.315604	-3.60502	3.24405e-05	7.11081e-05
ZIC2	0.192879	2.73943	3.82811	1.70007e-20	1.3307e-18
CD68	0.364405	0.814415	1.16022	3.8867e-10	1.96246e-09
DCBLD2	1.99936	6.69816	1.74422	8.62427e-16	1.4706e-14
AC067930.5	0.093092	0.260152	1.48262	6.34213e-06	1.56227e-05
GLIS2	2.57106	5.50996	1.09968	9.59631e-09	3.83593e-08
HTN3	1166.94	0.191767	-12.5711	7.16303e-07	2.07082e-06
SNX31	5.07526	0.772402	-2.71606	3.81798e-11	2.3256e-10
KDELR3	5.06349	11.1472	1.13848	7.20346e-09	2.94842e-08
TRPA1	0.0395291	0.214165	2.43774	1.69431e-15	2.64082e-14
HOXA11	0.0181186	0.602947	5.05649	5.11711e-21	5.10791e-19
TLL1	0.342214	0.98468	1.52476	0.00242357	0.00393368
RNF217	1.69991	3.43436	1.01458	6.08124e-14	6.49348e-13
KLHL31	2.71261	0.501035	-2.4367	0.000966981	0.00167983
IL22RA2	0.126043	0.459234	1.86531	1.30638e-07	4.24214e-07
NUDT11	0.597081	3.11457	2.38303	3.98492e-08	1.41778e-07
TM4SF19	0.453815	3.37423	2.89438	3.91166e-15	5.5915e-14
SLC22A20P	0.257248	2.19899	3.09561	7.38605e-09	3.01413e-08
S100A9	15393.5	6613.71	-1.21879	1.13375e-05	2.68199e-05
VWA2	2.45215	0.938918	-1.38498	8.83771e-10	4.20424e-09
LOXL1	3.88812	8.47376	1.12393	1.84439e-06	4.94957e-06
BMP8A	0.0659079	0.530241	3.00812	3.57182e-20	2.48879e-18
LINC02036	0.629958	0.167613	-1.91012	1.05093e-11	7.11081e-11
SLC11A1	0.356903	1.21089	1.76246	1.39805e-17	4.0391e-16
MAGEA3	0.186179	10.9423	5.87709	8.90713e-07	2.53503e-06
FAM166B	2.32948	0.290185	-3.00496	6.27502e-09	2.59411e-08
LINC02518	0.0742038	0.240238	1.6949	0.00958371	0.0140684
ATP2B1	3.40345	7.07142	1.055	1.97694e-09	8.88148e-09
RAD54B	0.196808	0.627395	1.67259	1.78753e-19	9.36897e-18
NSD2	2.14912	4.68833	1.12533	2.15141e-13	2.04966e-12
ABLIM1	51.2133	25.576	-1.00173	4.19769e-14	4.64701e-13
UBL3	18.2216	7.38862	-1.30227	5.11049e-19	2.25703e-17
ITGAX	0.958636	2.7797	1.53587	5.3564e-13	4.72086e-12
SLC6A15	0.928387	2.27481	1.29295	0.000638658	0.00114507
B3GAT3	8.0896	16.64	1.04052	1.68604e-14	2.07894e-13
CSAG2	0.019962	0.739842	5.21189	3.43234e-13	3.13391e-12
CCL3	2.20031	4.90468	1.15645	3.35664e-07	1.023e-06
AC068587.2	0.845721	0.314227	-1.42837	7.45201e-06	1.81604e-05
DZIP1L	0.56858	1.37086	1.26964	2.46259e-09	1.09116e-08
TCTE3	0.176205	0.507789	1.52697	7.34793e-13	6.26177e-12
ICAM1	11.4378	25.3071	1.14574	2.72371e-08	1.00488e-07
KCNF1	0.0733994	0.318845	2.11901	8.76754e-08	2.92548e-07
MAGEA4	0.200029	15.0851	6.23678	2.94709e-06	7.66113e-06
STON1	0.659494	1.40886	1.09509	4.10537e-08	1.45859e-07
CASC9	0.429237	6.52632	3.92642	3.4247e-13	3.12854e-12
BEX3	34.5434	77.7304	1.17007	3.60129e-16	6.78556e-15
HIST1H4D	0.10816	0.386326	1.83664	1.65844e-11	1.08176e-10
MKRN2OS	1.73035	0.618311	-1.48466	2.20905e-14	2.63779e-13
PYHIN1	0.22502	0.482241	1.0997	0.00375487	0.00590255
ECE1	16.6723	33.7026	1.01541	1.12043e-08	4.42004e-08
ASPHD1	0.793517	1.67482	1.07767	1.4336e-08	5.56892e-08
AC004951.2	12.8194	6.26422	-1.03312	0.0130862	0.0187618
GALNT2	9.57531	23.3792	1.28783	2.77799e-19	1.34861e-17
EPYC	0.0213722	0.768546	5.16832	1.00813e-09	4.74755e-09
PTPRD	0.303102	1.03776	1.77559	0.0286787	0.0385099
TMPRSS11BNL	3.11964	0.577712	-2.43296	5.43735e-07	1.60456e-06
ITGA5	5.00443	28.8747	2.52853	1.10404e-19	6.22748e-18
RXRG	0.492204	0.202804	-1.27917	2.58518e-05	5.7662e-05
KLHL7-DT	0.113379	0.266002	1.23028	1.66395e-05	3.83017e-05
LINC00626	0.0349366	0.505943	3.85616	5.5916e-05	0.000118121
CAND2	3.80987	0.821826	-2.21284	3.72724e-05	8.09802e-05
CNFN	1164.58	357.641	-1.70323	5.96064e-06	1.47259e-05
PLEKHG4	1.3286	3.43554	1.37063	0.000348002	0.000646653
HOXC4	0.116915	0.986512	3.07688	8.66765e-20	5.06605e-18
CYP2B7P	1.10933	0.164663	-2.7521	0.0138773	0.0198046
SPRR1A	3571.44	1744.62	-1.03359	0.0035462	0.00559929
HTN1	245.466	0.0389845	-12.6203	5.36488e-07	1.58423e-06
SNHG25	1.05192	2.42692	1.2061	3.52876e-07	1.07214e-06
MYO1G	0.790183	2.2464	1.50736	4.27739e-11	2.57542e-10
SNORA14B	0.265049	0.714883	1.43145	1.05087e-09	4.93833e-09
AC002401.4	0.372018	1.91187	2.36154	6.43993e-07	1.87766e-06
PPP1R3C	28.237	4.39497	-2.68366	9.61797e-18	2.92623e-16
KRT17P3	1.9571	8.45611	2.11128	9.73528e-08	3.22176e-07
IGKV3-20	87.5985	281.999	1.68671	0.00586984	0.00893168
NKG7	4.42213	12.1738	1.46097	0.0101451	0.0148299
STAP1	0.214612	0.481673	1.16633	0.0148434	0.0210504
SNRPGP10	0.485464	1.10344	1.18456	4.75464e-07	1.41513e-06
IGFL1P1	0.480357	3.04934	2.66632	1.45329e-07	4.68979e-07
TMPRSS11D	64.2295	29.4489	-1.12502	0.000109213	0.00022026
IGHV2-70	4.31615	17.4539	2.01573	0.0102886	0.0150262
CACYBPP2	0.147386	0.297232	1.01199	4.5961e-08	1.6187e-07
HHIPL2	0.0311264	0.329351	3.40342	4.82709e-07	1.43544e-06
AC010616.1	0.0586456	0.254593	2.1181	8.73641e-13	7.3152e-12
NOS1	2.09628	0.723539	-1.53469	4.18922e-07	1.25649e-06
EGFL6	1.81399	4.88684	1.42974	3.49444e-08	1.26146e-07
PRH2	2030.53	11.6131	-7.44995	1.09709e-09	5.14193e-09
CEACAM19	2.39167	5.58865	1.22448	7.53638e-08	2.54672e-07
PRSS27	34.1742	5.39009	-2.66453	3.34982e-10	1.70935e-09
KIF12	0.251556	0.685504	1.44628	3.0627e-08	1.11927e-07
OSM	0.933816	2.75775	1.56228	3.12226e-07	9.5748e-07
AL359504.2	0.0891281	0.215678	1.27493	1.01383e-05	2.41819e-05
[truncated: 2,733 more rows]

## Sheet: Table S2
Gene	lncRNA	Cor	P value
CALU	AC093673.1	0.327401	1.39849e-13
BGN	AC093673.1	0.317104	8.625e-13
CALU	AL390719.2	-0.324674	2.27943e-13
CALU	SPINT1-AS1	-0.333741	4.40622e-14
CALU	LINC01614	0.607446	3.044e-50
PODN	LINC01614	0.465983	1.63274e-27
BGN	LINC01614	0.641934	1.10039e-57
SPON2	LINC01614	0.301028	1.28773e-11
CALU	MIR205HG	-0.301046	1.28408e-11
CALU	AL139393.2	0.31991	5.28959e-13
BGN	AL139393.2	0.342185	9.0731e-15
SPON2	AL139393.2	0.420147	3.64765e-22
CALU	AP000695.2	0.356985	5.05213e-16
BGN	AP000695.2	0.426087	8.20196e-23
CALU	RPARP-AS1	-0.318567	6.68882e-13
CALU	AL512274.1	-0.31947	5.71272e-13
BGN	AC113346.1	0.408832	5.77509e-21
CALU	AP000695.1	0.369705	3.72995e-17
BGN	AP000695.1	0.439075	2.82578e-24
PODN	LINC02544	0.442164	1.24139e-24
BGN	LINC02544	0.514237	4.30903e-34
CALU	TGFB2-AS1	0.408057	6.95093e-21
CALU	AC011451.1	0.347136	3.51118e-15
CALU	LINC02560	-0.343485	7.08286e-15
PODN	AL450326.1	0.375684	1.05208e-17
CALU	U62317.2	-0.32189	3.73498e-13
PODN	AC093278.2	0.423406	1.61441e-22
CALU	U62317.1	-0.31193	2.09627e-12
CALU	AL354836.1	-0.314014	1.46878e-12
CALU	AC134312.5	0.391459	3.28331e-19
PODN	AC134312.5	0.509588	2.06459e-33
BGN	AC134312.5	0.492372	5.56166e-31
SPON2	AC134312.5	0.511508	1.08407e-33
PODN	AC090559.1	0.59509	8.57423e-48
CALU	SNHG18	0.321402	4.07042e-13
BGN	SNHG18	0.314106	1.44597e-12
SPON2	AC092535.4	0.709833	1.56833e-75
PODN	SMIM25	0.366552	7.19294e-17
CALU	DUBR	0.326853	1.54339e-13
CALU	MIR100HG	0.325044	2.13403e-13
PODN	MIR100HG	0.398564	6.47402e-20
CALU	AL445524.1	-0.304763	6.97286e-12
CALU	LINC01705	0.4101	4.25987e-21
BGN	LINC01705	0.579095	8.93804e-45
SPON2	LINC01705	0.342195	9.05567e-15
SPON2	AC100861.1	-0.334228	4.02708e-14
CALU	AL391422.4	0.308066	4.02338e-12
BGN	AL391422.4	0.383487	1.93857e-18
SPON2	AL391422.4	0.407507	7.92543e-21
BGN	AC147067.1	0.313903	1.49699e-12
CALU	AC010503.4	-0.419818	3.9588e-22
SPON2	AC010503.4	-0.305581	6.08933e-12
CALU	AC073896.4	-0.308883	3.50806e-12
CALU	AC099066.2	0.332594	5.44102e-14
BGN	AC099066.2	0.312913	1.77321e-12
SPON2	AC099066.2	0.372551	2.04863e-17
CALU	AC104083.1	0.472215	2.63621e-28
PODN	AC104083.1	0.585129	6.79876e-46
BGN	AC104083.1	0.411761	2.85364e-21
SPON2	AC104083.1	0.367426	6.00091e-17
CALU	LIPE-AS1	-0.330566	7.8835e-14
CALU	AL049840.4	-0.300903	1.31416e-11
CALU	RAB11B-AS1	-0.306405	5.30974e-12
PODN	AC015922.2	0.370079	3.44869e-17
CALU	AL021707.6	-0.309711	3.05214e-12
PODN	AL022323.1	0.302103	1.08033e-11
CALU	MSC-AS1	0.46606	1.5965e-27
CALU	AL023284.4	-0.317467	8.09775e-13
CALU	NKILA	0.346478	3.98712e-15
